# Supplementary material for: Juvenile hormone suppresses aggregation behavior through influencing antennal gene expression in locusts
Source: PLoS Genet. 2020 Apr 29;16(4):e1008762. doi: 10.1371/journal.pgen.1008762 (PMC7213744; doi:10.1371/journal.pgen.1008762)
Supplement: S1 Dataset — (XLSX) [file pgen.1008762.s006.xlsx]

## Sheet: SvsG UP
GeneID	S1	S2	S3	G1	G2	G3	Pval	Log2FC(S/G)	Annotation
LOCMI00544	5.47834	27.185	24.9364	0	0	0	0.049511	10.8521
LOCMI17293	28.7294	54.4451	42.9636	0.920353	0.116236	0.795201	0.00509706	6.01914	Protein yellow
LOCMI13448	3.63099	7.50967	3.57368	0.418342	0	0.1988	0.0229173	4.41305	Initol oxygenase
LOCMI16175	17.6454	8.63612	11.9917	0.334674	0.581182	0.994001	0.0100414	4.32134	Cytochrome P450 6k1
LOCMI15586	2.03845	3.30426	0.873567	0.0836685	0.116236	0.0994001	0.0483267	4.25949	Esterase E4
LOCMI03743	2.42066	1.95251	1.5883	0.251005	0	0	0.00172182	4.25413	Sphingomyelin phosphodiesterase
LOCMI15500	149.954	222.436	249.523	11.3789	2.44097	22.7626	0.00299176	4.08403	Protein takeout
LOCMI11888	3.50359	3.90503	2.22363	0.167337	0.116236	0.497001	0.00478748	3.56855	Facilitated trehale transporter Tret1
LOCMI09868	4.45911	11.2645	15.0889	1.00402	0.581182	0.994001	0.0389909	3.54575	NA
LOCMI16610	8.91823	12.9917	12.1505	2.34272	0	0.497001	0.00190221	3.52148	Cuticle protein 6
LOCMI11147	17.9639	12.5412	16.6772	3.26307	0.116236	0.695801	0.00163937	3.48468	Allergen Cr-PI
LOCMI17117	1262.18	1180.9	1385.72	202.561	1.16236	162.122	0.000175062	3.38728	Protein takeout
LOCMI04264	451.836	528.23	256.273	77.1424	4.76569	39.8595	0.0113139	3.34237
LOCMI15495	21.9771	14.719	25.4923	5.35478	0.116236	0.695801	0.00643895	3.30353	Allergen Cr-PI
LOCMI16198	3.12138	4.05522	2.30304	0.0836685	0.232473	0.695801	0.00634171	3.20932	Cytochrome P450 6k1
LOCMI03455	23.8881	24.857	25.0952	4.01609	0	4.17481	0.000102006	3.15467
LOCMI17054	4.45911	4.73109	1.82655	0.334674	0	0.894601	0.0275175	3.10941	Protein takeout
LOCMI17338	1.71994	5.55716	4.6855	0.836685	0	0.497001	0.0404971	3.07952	Protein yellow
LOCMI00063	13.2499	23.28	21.1244	2.67739	0.929892	3.3796	0.00573455	3.02314	UTP--gluce-1-phphate uridylyltransferase
LOCMI16526	4.65022	10.2132	7.62386	0.502011	0	2.2862	0.019927	2.98765	Protein yellow
LOCMI15603	52.9998	45.058	39.9458	3.1794	4.18451	11.431	0.000989336	2.87588	Esterase FE4
LOCMI01170	2.42066	1.72722	1.82655	0.334674	0.464946	0	0.00256494	2.87428	NA
LOCMI14269	3.50359	5.25677	7.46503	1.25503	0	0.894601	0.0176483	2.85619
LOCMI15714	7.00718	5.85754	8.33859	0.920353	0.929892	1.0934	0.00106745	2.8356	Glutathione S-transferase omega-1
LOCMI11961	223.656	155.375	201.715	62.835	1.2786	19.5818	0.00365754	2.7927	Allergen Cr-PI
LOCMI03454	23.7607	26.434	19.7744	5.94046	0.581182	3.479	0.00128351	2.78492
LOCMI04881	10.1923	20.7267	15.1683	4.85277	0	1.7892	0.0172838	2.76992
LOCMI16868	2.10215	3.37935	2.22363	0.669348	0.116236	0.2982	0.00730661	2.73521	Cytochrome P450 6k1
LOCMI15880	2.67547	3.82993	2.77953	0.920353	0	0.397601	0.00429269	2.72311	Aldo-keto reductase family 1 member C18
LOCMI17003	5.35094	4.73109	7.94152	1.42236	0.348709	0.894601	0.00767542	2.70823	UDP-glucuronyltransferase 2A3
LOCMI03210	4.71392	5.18167	5.95614	1.5897	0	0.795201	0.00154718	2.67334	Argininuccinate synthase
LOCMI16170	65.6764	89.6655	67.1852	18.4907	4.41698	12.1268	0.00204072	2.65937	Cytochrome P450 6k1
LOCMI01566	3.12138	3.67974	1.66772	0.585679	0	0.695801	0.0197947	2.65465
LOCMI15580	2.29326	2.10271	1.66772	0.502011	0.116236	0.2982	0.00136171	2.63403	Esterase E4
LOCMI04391	2.93028	3.90503	4.6855	1.08769	0	0.695801	0.00562589	2.62139
LOCMI16222	10.7019	12.0906	23.2686	2.09171	1.16236	4.17481	0.0342117	2.62003	Cytochrome P450 6k1
LOCMI16965	310.8	196.528	182.973	55.2212	8.48526	51.5887	0.0113883	2.58035	NA
LOCMI08754	4.39541	5.55716	4.6855	1.25503	1.16236	0	0.00158315	2.57969
LOCMI11200	89.246	57.8245	56.623	15.0603	4.64946	14.2142	0.00719311	2.57956	Membrane metallo-endopeptidase-like 1
LOCMI17164	334.943	435.561	391.596	88.7723	26.8506	84.8877	0.000819363	2.53394	Protein takeout
LOCMI11963	546.496	358.211	418.756	184.573	1.2786	49.9983	0.00967693	2.4878	Allergen Cr-PI
LOCMI15576	12.7403	14.9442	12.8653	3.51408	0.116236	3.67781	0.00124623	2.45233	Venom carboxylesterase-6
LOCMI03479	5.86055	7.81006	3.09719	0.585679	0.581182	1.8886	0.0333531	2.4453	Formimidoyltransferase-cyclodeaminase
LOCMI15701	75.1042	66.2353	100.698	11.9646	15.227	17.5938	0.00327126	2.43485	Glutathione S-transferase
LOCMI07354	2947.79	3053.13	3079.8	905.293	19.0628	765.083	0.000894915	2.42619	Protein takeout
LOCMI16985	6.75237	4.05522	8.65626	2.00804	0.348709	1.1928	0.020109	2.41502	UDP-glucuronyltransferase 2A3
LOCMI12820	19.8112	27.185	36.6898	9.0362	2.20849	4.37361	0.0127095	2.4058	NA
LOCMI07364	72.4925	94.1713	128.414	20.2478	22.3174	13.7172	0.00846755	2.39003	Zinc finger RNA-binding protein
LOCMI17132	1137.14	757.275	812.656	377.261	10.4613	160.531	0.0106767	2.30353	Endocuticle structural glycoprotein SgAbd-2
LOCMI16284	2.99398	4.73109	4.12959	1.50603	0.232473	0.695801	0.00760769	2.22837	Dehydrogenase/reductase SDR family member 11
LOCMI16576	6.30646	9.76257	14.6918	3.43041	0.116236	3.1808	0.0393155	2.17212	Protein takeout
LOCMI00271	6.05166	9.68748	6.98854	2.84473	0.813655	1.3916	0.00911345	2.13858
LOCMI06013	4.45911	6.68361	6.11497	2.00804	0.232473	1.5904	0.00638626	2.13501	Glycine N-methyltransferase
LOCMI04014	9.30044	19.1497	24.301	5.27112	0.464946	6.26221	0.0459571	2.12425
LOCMI16990	22.1682	30.1889	22.7127	9.70555	0.813655	6.75921	0.00635631	2.10787	UDP-glucuronyltransferase 1-10
LOCMI09561	382.019	275.154	298.045	186.162	3.02215	35.3864	0.0201148	2.08797	Allergen Cr-PI
LOCMI02523	2.67547	1.12645	2.14421	0.167337	0.581182	0.695801	0.03575	2.04969
LOCMI15604	64.3386	44.3071	65.7558	29.033	1.16236	11.8286	0.0144359	2.04864	Venom carboxylesterase-6
LOCMI12424	1.21033	2.47819	2.93836	0.418342	0.813655	0.397601	0.0355712	2.02171	NA
LOCMI15907	124.855	155.6	105.86	43.0893	3.95204	50.4953	0.00927111	1.98427	Retinal dehydrogenase 1
LOCMI15589	581.086	746.762	660.893	273.094	15.3432	219.973	0.00583045	1.96749	Venom carboxylesterase-6
LOCMI15508	284.046	362.792	409.147	160.56	18.2491	92.4421	0.00891651	1.96011	Apolipophorin-3b
LOCMI08657	29.685	36.0464	23.0304	11.7136	3.71957	7.45501	0.00760581	1.94474
LOCMI13131	509.04	436.612	269.376	240.547	1.16236	77.8303	0.0406431	1.92654	NA
LOCMI06412	192.57	159.656	245.155	94.2107	12.0886	52.0857	0.0130933	1.91383
LOCMI16276	11.7211	14.4937	17.7096	5.18745	1.97602	4.47301	0.00561332	1.90056	Peroxiredoxin-6
LOCMI06431	1.71994	2.47819	3.25602	0.502011	0.581182	0.894601	0.0164841	1.89796	Aquaporin AQPAe.a
LOCMI06557	9.61895	18.0983	8.49742	4.09976	3.13838	2.485	0.0450401	1.88879	5-formyltetrahydrofolate cyclo-ligase
LOCMI16157	97.8457	55.6467	47.4109	15.7297	7.09042	31.6092	0.0468702	1.88232	Cytochrome P450 6j1
LOCMI09050	2.73917	1.50193	2.06479	0.669348	0	0.994001	0.0286005	1.87574	Vesicular glutamate transporter 2
LOCMI07227	5843.67	6923.69	5918.34	2791.52	61.0241	2273.18	0.00757239	1.86608	Protein takeout
LOCMI09073	196.711	297.458	398.505	148.595	40.799	58.6461	0.032869	1.84658
LOCMI09942	2.10215	2.47819	2.93836	1.08769	0.232473	0.695801	0.00606753	1.84423	NA
LOCMI14140	2.10215	2.47819	2.22363	0.418342	0.813655	0.695801	0.00054512	1.82342
LOCMI15581	12.8677	17.873	14.1359	6.69348	0.697419	5.16881	0.0100634	1.82253	Venom carboxylesterase-6
LOCMI02018	5.92425	7.65986	5.95614	3.43041	0.232473	1.7892	0.012437	1.81278
LOCMI12144	3.50359	4.35561	3.73251	1.42236	0.929892	0.894601	0.000815277	1.81273	RanBP-type and C3HC4-type zinc finger-containing protein 1
LOCMI16126	5.22353	4.13032	3.17661	1.25503	0.581182	1.6898	0.0111945	1.80904	Cytochrome P450 4c3
LOCMI07676	5.98795	4.73109	3.97076	1.84071	1.04613	1.2922	0.00521727	1.7941	NA
LOCMI14264	2198.28	1711.23	1378.49	1161.32	6.97419	365.991	0.0396167	1.78508
LOCMI09692	3.43989	2.40309	2.14421	0.669348	0.929892	0.795201	0.00983278	1.73849	NA
LOCMI07724	54.656	57.1486	47.8079	22.5068	5.23064	20.2776	0.00366219	1.72821	Circadian clock-controlled protein
LOCMI16273	15.6069	13.6676	12.8653	4.85277	1.2786	6.65981	0.00532318	1.70916	Peroxiredoxin-6
LOCMI17136	19.3653	16.1458	11.8329	5.10378	2.78967	6.56041	0.0109203	1.7043	Juvenile hormone epoxide hydrolase 1
LOCMI16343	1.65624	2.77858	3.09719	0.920353	0.813655	0.596401	0.0178944	1.67093	Tryptophan 5-hydroxylase 1
LOCMI15717	29.4939	32.4418	19.9332	12.4666	4.06828	9.04541	0.0139762	1.66962	Glutathione S-transferase 1, isoform C
LOCMI05288	48.9229	61.6544	42.3283	27.1923	5.34688	15.5064	0.0146223	1.66478	15-hydroxyprtaglandin dehydrogenase [NAD(+)]
LOCMI06647	7.19828	12.0906	12.9447	4.85277	3.25462	1.988	0.0201091	1.66347	Putative gamma-glutamyltransferase YwrD
LOCMI16195	2.86657	3.98013	4.6855	1.3387	0.697419	1.5904	0.0112643	1.64572	Cytochrome P450 4C1
LOCMI11295	2.42066	1.87742	3.17661	0.920353	0.581182	0.894601	0.0124809	1.61488
LOCMI02276	20.1297	16.296	21.045	8.61786	4.06828	5.96401	0.00274759	1.61298	Proton-coupled folate transporter
LOCMI08408	9.36414	12.0906	7.62386	2.51005	3.48709	3.57841	0.00841976	1.60505	Myelin transcription factor 1-like protein
LOCMI12202	96.5717	118.277	95.3776	43.675	2.5572	55.9623	0.0175418	1.60076
LOCMI17045	16.2439	20.952	20.2509	11.5463	2.20849	5.26821	0.0147152	1.58167	UDP-glucuronyltransferase 2B17
LOCMI11589	12.804	8.41083	14.6918	6.94449	1.97602	2.982	0.0290143	1.57677
LOCMI07347	2.16586	2.70348	2.85895	1.25503	0.581182	0.695801	0.0042373	1.57347
LOCMI09172	217.031	245.792	227.842	146.838	2.32473	83.1979	0.0231267	1.57105	Protein takeout
LOCMI10899	10.1286	17.7228	12.3094	7.27916	1.39484	4.77121	0.0345832	1.56399	NA
LOCMI03985	20.8941	22.6041	23.0304	8.70152	3.37086	10.3376	0.00261409	1.56164	Androgen-induced gene 1 protein
LOCMI07084	103.324	132.245	114.04	66.3491	4.06828	48.7061	0.0195616	1.55188	NA
LOCMI05152	5.47834	4.05522	4.28842	0.920353	2.09226	1.7892	0.00594217	1.53625
LOCMI11979	2.67547	3.67974	5.2414	1.42236	1.16236	1.3916	0.0277288	1.52899	Probable ATP-dependent RNA helicase DDX60
LOCMI06070	1.97475	1.80232	2.46187	1.17136	0.232473	0.695801	0.0146802	1.51989
LOCMI06264	3.31248	2.77858	5.63848	1.42236	1.04613	1.5904	0.0457159	1.51546	Formimidoyltransferase-cyclodeaminase
LOCMI17044	3.56729	5.70735	3.89134	1.84071	0.232473	2.485	0.0384851	1.50777	UDP-glucuronyltransferase 2B31
LOCMI01449	49.0503	47.3109	38.437	19.9131	8.95021	19.1842	0.00391277	1.48383	Hemolymph lipopolysaccharide-binding protein
LOCMI00524	3.8858	4.95638	6.03555	1.67337	1.16236	2.485	0.0120449	1.47053
LOCMI09897	93.1955	98.8273	102.922	61.4963	6.50924	38.9649	0.0180512	1.46126	Phpherine aminotransferase
LOCMI12011	121.925	171.296	203.303	101.49	11.6236	67.8903	0.0408309	1.45472
LOCMI15705	1.40144	1.35174	1.66772	0.334674	0.697419	0.596401	0.00310229	1.44601	Glutathione S-transferase D7
LOCMI09608	75.996	94.8471	104.193	46.3523	17.5517	38.6667	0.0085906	1.42049
LOCMI09524	28.9842	32.592	27.7159	16.2317	4.76569	12.5244	0.00722519	1.40613	Sodium/potassium/calcium exchanger 5
LOCMI11545	36.9469	35.9713	41.0577	11.6299	8.83397	22.7626	0.00649277	1.39678	WAP four-disulfide core domain protein 18
LOCMI12818	2.16586	2.2529	1.98538	1.08769	0	1.2922	0.0304353	1.39111	Apolipoprotein D
LOCMI03400	15.798	16.6715	14.8506	8.53419	0	9.44301	0.0327932	1.39056
LOCMI17005	219.388	266.744	246.664	176.457	2.32473	100.792	0.0444905	1.38973	UDP-glucuronyltransferase 1-2
LOCMI14104	8.15381	9.98786	7.46503	3.34674	1.74355	4.67181	0.00957647	1.38122
LOCMI03958	4.52282	6.23303	7.70327	3.59775	0.348709	3.0814	0.04914	1.37312	Beta-glucuronidase
LOCMI17457	4.14061	4.73109	3.49427	1.00402	2.32473	1.491	0.00873876	1.37127	Odorant receptor 2a
LOCMI12505	2.73917	3.67974	3.33544	2.17538	0.116236	1.3916	0.0374225	1.37093	Protein white
LOCMI10004	226.268	309.173	305.034	176.624	12.9022	135.681	0.0376002	1.36933
LOCMI14004	4.45911	6.9089	5.71789	2.00804	2.20849	2.3856	0.00814205	1.368	Serine--pyruvate aminotransferase, mitochondrial
LOCMI10625	14.7151	17.5726	23.1892	9.95655	3.8358	7.55441	0.0205203	1.3675	NA
LOCMI17023	1.14663	1.57703	2.14421	0.502011	0.464946	0.894601	0.0351033	1.36559	UDP-glucuronyltransferase 2B31
LOCMI05137	17.1994	16.5964	16.9948	7.53016	6.16053	5.96401	3.81686e-05	1.36539	Coiled-coil domain-containing protein 19, mitochondrial
LOCMI09541	6.81607	6.15793	6.59146	3.51408	1.51107	2.485	0.00274472	1.364	Proton-coupled folate transporter
LOCMI16179	19.6838	18.3987	19.2979	12.3829	3.71957	6.65981	0.0109331	1.32327	Cytochrome P450 2U1
LOCMI07274	40.2594	52.8681	43.5195	19.4948	7.3229	27.832	0.0179089	1.31898
LOCMI05085	20.3208	28.0111	21.7598	15.2277	3.95204	8.74721	0.0251896	1.31864	Gamma-interferon-inducible lysomal thiol reductase
LOCMI04883	4.0769	7.65986	5.32082	2.76106	1.62731	2.3856	0.0358468	1.31807
LOCMI17541	3.24878	4.73109	3.33544	1.50603	0.697419	2.2862	0.0266371	1.31664	Adenine receptor A2b
LOCMI04140	2.93028	3.52955	4.6855	0.502011	2.44097	1.5904	0.0444089	1.3122	Protein dachsous
LOCMI07068	2.93028	3.90503	2.93836	1.42236	1.62731	0.894601	0.00760534	1.30541
LOCMI15912	17.1357	15.0944	13.2623	7.94851	3.60333	6.75921	0.00612384	1.3038	Alpha-aminoadipic semialdehyde dehydrogenase
LOCMI09174	201.616	257.206	237.134	154.536	14.1808	114.708	0.0373438	1.2954	Protein takeout
LOCMI17034	5.15983	5.03148	4.6855	2.59372	1.85978	1.5904	0.000888669	1.28815	UDP-glucuronyltransferase 2B31
LOCMI17020	3.69469	5.03148	3.49427	2.51005	0.232473	2.1868	0.0474789	1.28558	UDP-glucuronyltransferase 3A1
LOCMI13289	2.67547	2.1778	1.74713	1.42236	0.232473	0.994001	0.0400141	1.27933	NGFI-A-binding protein 1
LOCMI00217	31.1501	37.0227	28.9865	11.0442	9.53139	19.9794	0.00958641	1.259
LOCMI01101	2.03845	4.05522	3.57368	1.25503	1.16236	1.5904	0.0386383	1.25893	Ecdysteroid UDP-glucyltransferase
LOCMI15542	3.63099	4.5058	3.97076	2.42639	0.581182	1.988	0.0179438	1.25238	Probable multidrug resistance-associated protein lethal(2)03659
LOCMI02710	1.59254	1.27664	2.30304	0.585679	0.464946	1.0934	0.0483985	1.25162	Dynein regulatory complex protein 1
LOCMI01384	5.92425	6.38322	10.4034	3.09573	4.06828	2.3856	0.0433763	1.24993
LOCMI00161	9.30044	9.76257	8.81509	4.26709	3.02215	4.37361	0.000458485	1.24988	Probable 4-coumarate--CoA ligase 3
LOCMI14719	17.5179	21.4777	24.9364	10.7932	6.62548	9.34361	0.0073719	1.24947	Amidophphoribyltransferase
LOCMI10912	38.0936	39.3507	41.8518	19.4111	9.18268	21.868	0.0047363	1.23723
LOCMI09691	5.09613	8.93651	10.0063	2.9284	2.67344	4.57241	0.0450482	1.2346	Multidrug resistance protein homolog 49
LOCMI03079	5.22353	7.13419	4.6855	2.00804	3.71957	1.5904	0.0304761	1.22738	NA
LOCMI15695	11.3389	12.3159	20.5685	5.94046	6.85795	6.16281	0.0457519	1.22061	Glutathione S-transferase 1-1
LOCMI07297	73.2569	83.7328	64.8028	49.4481	9.99633	35.6847	0.0299152	1.21875	Regucalcin
LOCMI13196	10.5108	13.5925	10.1651	4.93644	2.5572	7.15681	0.0189897	1.21846	NA
LOCMI07298	7.9627	11.2645	9.05333	4.7691	3.13838	4.17481	0.00753885	1.21783	Regucalcin
LOCMI16387	141.418	184.738	155.971	115.463	12.9022	78.8243	0.0482314	1.21752	Dehydrogenase/reductase SDR family member 11
LOCMI08418	2.35696	3.52955	4.05017	2.09171	1.16236	0.994001	0.0352156	1.20346
LOCMI16210	9.61895	8.86141	13.8977	5.68946	2.90591	5.36761	0.026904	1.20318	Probable cytochrome P450 6g2
LOCMI03015	3.8221	5.33187	4.92374	2.76106	2.44097	0.894601	0.0220453	1.1994	Werner Syndrome-like exonuclease
LOCMI12325	131.162	148.466	119.361	75.8037	23.0148	75.2459	0.018191	1.19559	NA
LOCMI02370	26.2451	29.5881	32.7191	12.3829	7.55537	18.886	0.0118018	1.186
LOCMI10476	7.7716	10.5886	8.41801	3.43041	4.18451	4.17481	0.00490447	1.18385
LOCMI16244	12.1033	10.4384	11.3564	7.11182	3.02215	4.67181	0.00767818	1.18348	Lipid storage droplets surface-binding protein 1
LOCMI17063	2.48436	3.45445	3.33544	1.67337	1.2786	1.0934	0.00760443	1.18165	Protein tilB homolog
LOCMI05725	29.1753	27.936	33.5132	13.889	13.251	12.922	0.000600413	1.17634	Protein tramtrack, alpha isoform
LOCMI01970	21.7223	20.4263	17.6302	9.62188	8.71773	8.15081	0.000977853	1.17255	Probable ATP-dependent RNA helicase DDX10
LOCMI17659	5.20504	4.77472	4.53008	2.242	2.13879	2.06352	0.000191317	1.17093	Krüppel homolog 1
LOCMI10815	13.887	13.4423	12.627	7.78117	4.41698	5.56641	0.00217032	1.16087	Protein still life, isoforms C/SIF type 2
LOCMI07810	1.91105	1.12645	1.19123	0.502011	0.697419	0.695801	0.0401192	1.16069	Msx2-interacting protein
LOCMI16869	6.37016	9.1618	6.43263	3.93242	1.74355	4.07541	0.0267619	1.15914	Probable cytochrome P450 6a14
LOCMI09578	8.85453	12.391	11.0387	6.02413	4.18451	4.17481	0.00763302	1.15843
LOCMI17146	11.6574	9.1618	8.57684	5.10378	3.95204	4.07541	0.00587094	1.15805	Inactive tyrine-protein kinase 7
LOCMI12133	2.10215	2.92877	2.38246	1.25503	1.04613	0.994001	0.00579459	1.15575	Glycine dehydrogenase (decarboxylating), mitochondrial
LOCMI09627	16.6898	11.4147	13.4212	8.45052	3.71957	6.36161	0.0204088	1.15508	Low-density lipoprotein receptor-related protein 6
LOCMI01305	5.98795	4.43071	7.46503	1.92438	3.71957	2.485	0.0336859	1.14457
LOCMI08194	3.37619	3.90503	3.09719	2.34272	0.581182	1.6898	0.0274186	1.14387	Growth/differentiation factor 8
LOCMI01442	4.0132	4.73109	7.06795	2.09171	2.90591	2.1868	0.0397805	1.13819	Frequenin-1
LOCMI11424	78.4167	79.1519	72.3472	47.1054	19.9927	37.3745	0.00704009	1.13557	Trifunctional purine biynthetic protein adenine-3
LOCMI06381	5.66945	3.60464	6.2738	2.59372	2.78967	1.6898	0.0321542	1.13434	NA
LOCMI05132	1.46514	1.50193	1.35006	1.00402	0.116236	0.795201	0.0421935	1.12412
LOCMI02671	1.14663	1.87742	1.90596	0.753016	0.581182	0.894601	0.0271719	1.12299	DNA polymerase theta
LOCMI15353	12.1033	10.7388	12.9447	7.4465	4.53322	4.37361	0.00549137	1.12142	15-hydroxyprtaglandin dehydrogenase [NAD(+)]
LOCMI01476	5.79685	5.85754	7.06795	3.1794	1.51107	3.87661	0.0142072	1.11555
LOCMI16217	51.5983	44.3822	65.5969	35.7264	10.1126	28.7266	0.0423121	1.11226	Cytochrome P450 6k1
LOCMI06346	30.322	38.5997	36.8486	15.0603	16.1569	17.7926	0.00200904	1.10939	Malate dehydrogenase
LOCMI00626	7.26199	8.56103	9.05333	3.68141	4.88193	2.982	0.00448079	1.10925
LOCMI05317	21.2126	15.9956	17.5508	9.2872	8.02031	8.05141	0.00361362	1.10863	Thiamine transporter 1
LOCMI13654	42.1705	44.9829	44.4725	24.8495	9.18268	27.1362	0.0146783	1.10201	ATP-binding cassette sub-family G member 1
LOCMI02633	5.79685	7.88515	10.0063	3.26307	3.25462	4.57241	0.031341	1.09068
LOCMI11263	31.4686	28.1613	30.6543	18.0724	10.1126	14.2142	0.00310782	1.08562	Zinc finger protein jing homolog
LOCMI16424	8.91823	9.31199	8.49742	3.93242	2.32473	6.36161	0.0171039	1.07622	MAM domain-containing glycylphphatidylinitol anchor protein 1
LOCMI10719	21.4674	28.0111	28.6689	14.9767	6.97419	15.0094	0.0176267	1.07437
LOCMI03431	8.28121	6.8338	9.52982	1.92438	4.88193	4.97001	0.02773	1.0724	NA
LOCMI16138	214.993	260.36	232.131	149.767	59.6293	127.928	0.0150262	1.06793	Cytochrome P450 6k1
LOCMI15483	37.6477	34.5445	32.6396	23.4272	7.78784	18.7866	0.0197853	1.06327	Bifunctional trehale-6-phphate synthase/phphatase
LOCMI12802	4.39541	3.07897	5.08257	2.51005	1.04613	2.3856	0.0426769	1.06299	Protein Dok-7
LOCMI14529	2.35696	3.07897	2.06479	1.5897	1.2786	0.695801	0.0303341	1.06087
LOCMI08228	51.025	55.7969	51.3816	31.794	18.2491	25.7446	0.00284187	1.05871	C-1-tetrahydrofolate synthase, cytoplasmic
LOCMI09616	7.58049	6.23303	9.76807	4.68544	3.13838	3.479	0.0224387	1.05218	Apoptotic protease-activating factor 1
LOCMI11294	14.9699	11.9404	15.0095	11.3789	3.48709	5.26821	0.0489952	1.04723
LOCMI01366	55.3567	50.465	50.0316	34.0531	11.7399	29.6212	0.0188794	1.04405	Uncharacterized protein C11D3.03c
LOCMI15132	109.439	105.661	126.905	78.4811	37.3119	50.2965	0.0131705	1.04068	Farnesyl pyrophphate synthase
LOCMI04474	15.161	14.4937	11.674	6.60981	6.393	7.15681	0.00295882	1.03491
LOCMI10883	25.4807	23.3551	19.695	13.889	8.95021	10.7352	0.00632838	1.02513	Xanthine dehydrogenase
LOCMI10069	1.71994	2.02761	1.50889	1.08769	0.348709	1.0934	0.0348785	1.0242
LOCMI16716	26.5636	24.3313	28.7483	14.0563	10.2288	14.8106	0.00209341	1.02318	Neuronal acetylcholine receptor subunit alpha-5
LOCMI11162	197.093	152.446	168.757	115.295	54.5149	85.3847	0.0159792	1.02141	Chorion peroxidase
LOCMI11746	2.29326	1.72722	2.14421	1.08769	1.04613	0.894601	0.00430828	1.01802	NA
LOCMI04630	5.54204	5.48206	7.06795	3.1794	2.32473	3.3796	0.00738702	1.0177	NA
LOCMI07064	156.961	147.415	140.724	106.092	38.823	75.9417	0.020219	1.00999	Saccharopine dehydrogenase-like oxidoreductase
LOCMI05490	12.6129	16.9719	14.4536	10.7096	3.95204	7.15681	0.033347	1.00335	Translocator protein
LOCMI15946	2.35696	3.00387	1.98538	1.50603	0.929892	1.1928	0.0220834	1.00032	Pancreatic triacylglycerol lipase (Fragment)
LOCMI11161	210.47	179.181	179.161	127.176	64.395	94.0325	0.0107192	0.993279	Peroxidasin homolog
LOCMI16381	64.6572	68.1127	65.4381	50.5358	14.9945	33.9948	0.0333099	0.991104	Juvenile hormone epoxide hydrolase 1
LOCMI09626	6.81607	8.26064	6.2738	3.68141	4.06828	3.1808	0.0057877	0.965602	Phphoglycolate phphatase
LOCMI03475	45.2919	48.2872	43.2019	31.1247	14.6458	24.4524	0.0114211	0.958261	Speckle-type POZ protein
LOCMI15916	29.8124	28.762	19.2979	16.9847	8.25279	14.8106	0.0412982	0.955071	Probable medium-chain specific acyl-CoA dehydrogenase, mitochondrial
LOCMI08098	323.541	339.362	342.835	223.981	76.8323	219.476	0.0292659	0.950497	Arrestin domain-containing protein 3
LOCMI13077	54.9745	56.3225	53.7641	38.1528	18.0166	29.2236	0.0106374	0.947805	Proton-coupled folate transporter
LOCMI00087	18.2187	19.1497	20.092	9.62188	6.97419	13.1208	0.00764641	0.94773	NA
LOCMI16656	3.18508	3.15406	4.12959	2.17538	1.74355	1.491	0.0110877	0.942162	Molybdenum cofactor sulfurase
LOCMI10207	9.17303	6.23303	7.46503	3.68141	3.25462	4.97001	0.0214117	0.939725
LOCMI02488	5.60574	5.10658	6.67088	4.5181	2.78967	1.7892	0.0399725	0.923382
LOCMI03673	2.86657	2.70348	1.74713	1.08769	1.51107	1.2922	0.0366727	0.916267	NA
LOCMI11160	131.799	109.566	116.661	79.2341	49.5167	61.0317	0.0066678	0.914909
LOCMI05128	5.09613	5.10658	4.36784	3.1794	2.32473	2.1868	0.00438657	0.913914	Discoidin domain-containing receptor 2
LOCMI05761	2.35696	2.62838	2.93836	2.00804	1.04613	1.0934	0.0239489	0.912386	Vitellogenin-5
LOCMI12692	23.06	31.3904	22.8716	16.3154	11.8561	12.922	0.0178699	0.90856	Histone H3.3C
LOCMI12229	17.5817	17.5726	20.4097	9.62188	11.1587	8.84661	0.00174963	0.907819	E3 ubiquitin-protein ligase UHRF1
LOCMI00262	6.75237	5.63225	7.3062	4.26709	3.25462	2.982	0.00821323	0.900082	Arrestin domain-containing protein 3
LOCMI13444	5.28724	5.93264	5.16199	3.34674	2.20849	3.1808	0.003986	0.898093	Initol oxygenase
LOCMI02599	19.429	24.2562	14.533	11.1279	11.2749	8.94601	0.036863	0.892916
LOCMI11012	21.786	23.6555	23.904	10.4586	7.55537	19.4824	0.0438332	0.884737	SCO-spondin
LOCMI04711	4.14061	3.98013	4.44725	3.26307	1.2786	2.1868	0.029909	0.883789	Probable multidrug resistance-associated protein lethal(2)03659
LOCMI16400	2.73917	2.55329	3.49427	2.09171	0.813655	1.7892	0.0471017	0.883198	Estrogen-related receptor gamma
LOCMI10743	5.09613	6.53341	5.71789	4.68544	1.85978	2.7832	0.0452967	0.879661	Leucine-rich repeat and fibronectin type-III domain-containing protein 5
LOCMI04033	21.4037	19.8255	17.0743	11.5463	9.8801	10.2382	0.00286257	0.879039	Frequenin-1
LOCMI12085	4.45911	4.05522	3.25602	1.25503	2.09226	3.0814	0.0486714	0.877263	L-seryl-tRNA(Sec) kinase
LOCMI03217	15.0973	12.9917	15.5654	10.7096	4.99817	7.95201	0.0218936	0.875808	Transmembrane and TPR repeat-containing protein 4
LOCMI09209	9.87375	10.889	11.1975	5.60579	6.16053	5.66581	0.000376502	0.874124	Glycerophphodiester phphodiesterase domain-containing protein 1
LOCMI01060	7.8353	11.9404	8.97392	5.43845	3.71957	6.46101	0.0401733	0.874114	NA
LOCMI08653	8.15381	8.18554	9.29158	4.60177	4.30075	5.06941	0.000874329	0.872443	Single-strand selective monofunctional uracil DNA glycylase
LOCMI02552	16.8172	13.2921	13.8182	8.61786	7.20666	8.15081	0.00478372	0.871483	L-serine dehydratase/L-threonine deaminase
LOCMI15985	337.619	322.24	345.853	265.396	87.2936	198.9	0.0446638	0.866154	Aldehyde dehydrogenase, mitochondrial
LOCMI16291	70.0081	73.4446	57.7348	50.0338	24.8746	35.5852	0.0255676	0.862488	Serine/threonine-protein kinase PLK2
LOCMI02606	7.38939	8.93651	11.1975	5.43845	3.37086	6.26221	0.0414305	0.861087	Dage compensation regulator
LOCMI07972	1035.72	897.556	924.155	695.453	323.835	553.758	0.0211561	0.861046
LOCMI15540	16.4987	22.529	22.1568	15.395	7.20666	10.934	0.039761	0.860501	Probable multidrug resistance-associated protein lethal(2)03659
LOCMI00803	8.09011	6.8338	5.87672	3.68141	2.78967	4.97001	0.025729	0.858706
LOCMI17030	20.066	21.9282	21.3627	16.148	5.46311	13.3196	0.0431837	0.85251	UDP-glucuronyltransferase 1-7C
LOCMI00120	17.7091	16.2209	19.1391	10.0402	8.36902	10.934	0.00218681	0.852173
LOCMI00368	13.887	14.1933	9.84748	8.45052	4.76569	7.75321	0.0348033	0.849208	Zinc finger protein 506
LOCMI02726	11.0841	11.7151	15.6448	5.35478	7.78784	8.25021	0.0280071	0.847487
LOCMI01929	116.064	116.25	172.649	86.1786	63.93	75.6435	0.0398497	0.842438	Heterogeneous nuclear ribonucleoprotein H2
LOCMI02793	98.5464	89.9659	105.305	66.9348	40.6828	56.4593	0.00804659	0.839444	Cytolic 10-formyltetrahydrofolate dehydrogenase
LOCMI14226	50.2606	47.5362	45.8226	31.6267	20.1089	28.4284	0.00448755	0.838944	Protein FAM60A
LOCMI13755	36.9469	35.8962	39.787	27.7779	12.9022	22.2656	0.0211184	0.83548	Serine/threonine-protein kinase 19
LOCMI14201	19.8112	17.5726	17.8684	13.7216	5.69559	11.431	0.0308061	0.834398	Serine protease inhibitor I/II
LOCMI01420	5.47834	4.13032	5.00316	2.00804	3.13838	3.0814	0.0168907	0.833756
LOCMI06009	11.7211	12.5412	11.1975	8.28318	4.76569	6.75921	0.00875949	0.832935	Putative ZDHHC-type palmitoyltransferase 6
LOCMI14720	85.2328	104.76	92.201	65.0104	39.6366	53.6761	0.0113378	0.832608	Multifunctional protein ADE2
LOCMI12587	6.11536	5.78245	5.87672	4.18342	1.74355	3.97601	0.0290296	0.832014	Bifunctional ATP-dependent dihydroxyacetone kinase/FAD-AMP lyase (cyclizing)
LOCMI07454	6.05166	8.11045	5.00316	4.18342	3.37086	3.1808	0.0433373	0.831184
LOCMI13300	37.2018	45.1331	50.1904	29.033	18.4816	26.838	0.0174238	0.83093	Selenium-binding protein 1
LOCMI09208	20.0023	28.0111	24.301	13.4706	15.4594	11.7292	0.0144507	0.830864	NA
LOCMI08215	51.9805	56.2474	57.576	39.1569	19.7602	34.8894	0.0172454	0.81914	Peptidyl-prolyl cis-trans isomerase FKBP2
LOCMI11248	16.8172	19.9757	19.1391	12.3829	8.95021	10.3376	0.00416027	0.816141	Calcium uptake protein 3, mitochondrial
LOCMI06961	7.19828	11.2645	10.4828	4.7691	6.04429	5.66581	0.033154	0.812825	Uncharacterized protein C15orf61
LOCMI16732	9.49154	11.4898	8.33859	7.11182	4.53322	4.97001	0.025386	0.812727	Serine/threonine-protein kinase Nek2
LOCMI00257	19.0468	21.1773	23.4275	13.2196	11.9724	11.0334	0.00295094	0.811093
LOCMI13065	8.40862	9.68748	8.97392	6.35881	4.53322	4.47301	0.00564867	0.810643
LOCMI17135	7.13458	5.85754	7.3062	5.10378	2.32473	4.07541	0.0345652	0.808251	Fibroblast growth factor receptor
LOCMI12928	10.3197	10.063	10.1651	5.68946	6.50924	5.26821	0.000302778	0.807306	RNA-binding protein MEX3B
LOCMI15612	13.8233	13.2921	14.6918	10.0402	4.30075	9.44301	0.0323419	0.806295	Venom carboxylesterase-6
LOCMI05371	16.6261	14.4937	11.5946	8.61786	9.06644	6.75921	0.0197898	0.806244
LOCMI16467	74.5946	95.0724	97.5218	51.8745	53.0038	47.9109	0.00683032	0.806051	GTP cyclohydrolase 1
LOCMI11745	14.9062	18.5489	15.3271	11.2116	7.67161	8.94601	0.0107168	0.804822	Cysteine--tRNA ligase, mitochondrial
LOCMI14505	6.62497	7.81006	5.55906	3.34674	4.64946	3.479	0.0211223	0.804708
LOCMI15693	45.1645	42.0542	49.0786	36.1448	14.762	27.0368	0.0406056	0.802825	Glutathione S-transferase omega-2
LOCMI16494	21.786	26.1337	35.9751	16.5664	15.6919	15.8046	0.0468838	0.801871	Lymphokine-activated killer T-cell-originated protein kinase
LOCMI11061	5.35094	6.08283	6.90912	3.84875	4.18451	2.485	0.0192045	0.800768	NA
LOCMI09775	9.55524	8.18554	6.90912	5.02011	4.06828	5.06941	0.0135787	0.797235	Condensin-2 complex subunit D3
LOCMI03516	5.03243	4.88129	6.98854	3.43041	3.60333	2.6838	0.0311212	0.796023	Nucleolar pre-ribomal-associated protein 1
LOCMI01744	101.031	119.329	94.2658	81.3258	48.9355	51.0917	0.0259459	0.793871	NA
LOCMI05860	36.1188	29.5881	28.4306	19.9968	11.0425	23.1602	0.037565	0.793831	NA
LOCMI16091	55.9937	53.0934	46.2991	34.8898	23.4798	31.2116	0.00770714	0.792859	Gluce-6-phphate 1-epimerase
LOCMI06759	2.99398	2.1778	2.70012	1.75704	1.16236	1.5904	0.0195904	0.79228
LOCMI11195	5.41464	4.43071	6.90912	3.51408	2.44097	3.67781	0.0440704	0.790689	Iduronate 2-sulfatase
LOCMI12696	58.0959	52.4175	52.6523	44.2606	19.4115	30.6152	0.0364298	0.788481	Apolipophorins
LOCMI04867	8.79083	10.6637	9.37099	5.60579	4.99817	6.06341	0.00306965	0.787279
LOCMI16403	6.87978	8.33574	7.06795	5.27112	3.8358	3.77721	0.00942822	0.783834	Cyclin-dependent kinase 1
LOCMI03352	15.8617	14.0431	11.8329	9.45454	9.53139	5.26821	0.0332611	0.783327	Longitudinals lacking protein, isoforms A/B/D/L
LOCMI00105	202.762	311.877	302.651	175.118	125.652	174.05	0.0415237	0.783176	NA
LOCMI01890	43.126	42.5798	54.9553	31.7104	22.0849	27.9314	0.0161508	0.781062	SET and MYND domain-containing protein 5
LOCMI04923	4.52282	3.15406	3.57368	2.25905	2.09226	2.1868	0.0182623	0.780743	NA
LOCMI02907	11.6574	11.1894	13.1035	7.78117	5.23064	7.85261	0.00834601	0.779389	Protein halfway
LOCMI02345	14.0144	12.5412	11.1975	7.6975	4.30075	9.94001	0.0449814	0.778401	Probable multidrug resistance-associated protein lethal(2)03659
LOCMI13517	1.27403	1.35174	1.50889	1.00402	0.464946	0.894601	0.0296917	0.777996
LOCMI11770	15.6706	19.2248	14.0565	12.8849	7.67161	8.05141	0.0403681	0.769352	Mitochondrial ribonuclease P protein 3
LOCMI06195	4.26801	3.75484	4.44725	2.51005	3.13838	1.6898	0.021659	0.766761	72 kDa inositol polyphosphate 5-phosphatase
LOCMI15784	88.2905	84.8593	86.4037	71.0346	33.3599	48.0103	0.0315523	0.766576	Retinol dehydrogenase 12
LOCMI09474	1805.24	1872.31	1576.79	1249.09	795.173	1044.99	0.0104682	0.766209	NA
LOCMI04067	21.8497	22.529	26.2864	14.4747	13.4834	13.6178	0.00236889	0.763694	Follistatin-related protein 5
LOCMI14804	2.61177	1.95251	1.98538	1.5897	1.04613	1.1928	0.0279998	0.762572	NA
LOCMI12693	24.0155	34.6196	30.416	20.5825	14.4133	17.395	0.0264842	0.762048	Histone H3 type 3
LOCMI06495	25.2895	32.1414	24.0628	20.2478	13.8321	13.916	0.0274622	0.760516	Probable DNA replication complex GINS protein PSF2
LOCMI10247	37.6477	39.2005	41.6136	29.8697	15.3432	24.5518	0.0209929	0.760384	GDP-fuce protein O-fucyltransferase 2
LOCMI16059	23.1874	26.6593	31.0513	21.2518	10.345	16.0034	0.0460777	0.759996	Zeta-crystallin
LOCMI09706	15.6706	15.3197	12.5476	10.7932	6.16053	8.74721	0.0233556	0.754934	Kelch-like protein 20
LOCMI13743	5.47834	4.95638	4.6855	3.51408	2.32473	3.0814	0.00780965	0.753719	Sarcine dehydrogenase, mitochondrial
LOCMI16368	11.0204	13.5925	10.4828	8.78519	6.74171	5.26821	0.0271681	0.750815	Protein charybde
LOCMI06685	4.45911	3.52955	3.41485	2.9284	1.51107	2.2862	0.0414904	0.750108	Beta-1,3-galactyltransferase brn
LOCMI04052	11.0841	11.9404	9.29158	8.53419	4.41698	6.16281	0.0366893	0.750074
LOCMI03476	35.6092	34.9951	24.6981	24.3475	16.1569	16.1028	0.0449189	0.749195	Probable deoxyhypusine synthase
LOCMI09236	12.2307	13.8929	14.6918	9.70555	5.92806	8.54841	0.014114	0.748778
LOCMI02082	6.68867	7.88515	6.2738	3.59775	3.8358	4.97001	0.0118557	0.748472	DEP domain-containing protein 1A
LOCMI04699	67.2052	70.1403	63.1351	40.4119	33.2436	45.6247	0.00278742	0.748349
LOCMI04440	1.33773	1.57703	1.42947	1.08769	0.464946	0.994001	0.043741	0.742772	Facilitated trehale transporter Tret1
LOCMI09237	29.3665	34.9951	34.8633	24.5985	12.9022	21.6692	0.0282946	0.741958	Probable ATP-dependent RNA helicase Dbp73D
LOCMI10206	12.167	12.2408	11.9123	8.78519	5.81182	7.05741	0.00488651	0.740457
LOCMI06384	266.91	305.644	287.324	222.977	119.375	172.36	0.022698	0.740001
LOCMI09509	12.1033	12.7664	13.2623	8.61786	4.99817	9.14481	0.0189877	0.738285	NA
LOCMI15335	21.5312	25.1574	24.5393	17.9887	8.95021	15.6058	0.0309031	0.738232	NA
LOCMI02541	13.887	11.5649	15.2477	10.2076	6.16053	7.95201	0.0264205	0.736832	Beta-1,3-glucyltransferase
LOCMI10291	75.7412	98.1514	77.3504	53.2968	48.2381	49.2031	0.0105085	0.736587	Serine hydroxymethyltransferase, cytolic
LOCMI16052	60.7077	64.0575	74.7297	50.1174	27.8967	41.6487	0.026263	0.735405	3-ketodihydrphingine reductase
LOCMI05090	6.37016	7.50967	9.29158	5.77313	3.48709	4.57241	0.0444695	0.73508	Serendipity locus protein H-1
LOCMI09895	16.6898	18.2485	20.5685	15.0603	8.25279	9.94001	0.0337012	0.732885	PHD finger protein 14
LOCMI14692	23.3785	22.8294	29.1454	14.4747	17.0868	13.8166	0.0113858	0.732223	Neuroendocrine protein 7B2
LOCMI13732	13.7596	15.545	13.0241	8.36685	8.25279	8.84661	0.00187509	0.732206	Putative methyltransferase DDB_G0268948
LOCMI04936	11.7211	12.7664	10.6416	6.1078	8.13655	6.95801	0.00546138	0.731249	Meiotic nuclear division protein 1 homolog
LOCMI09662	8.66342	8.41083	7.46503	5.10378	4.18451	5.46701	0.00348738	0.730665
LOCMI09599	6.11536	6.23303	7.3062	3.43041	4.88193	3.57841	0.0122898	0.728074	Protein bric-a-brac 2
LOCMI00961	24.2066	19.7504	22.1568	15.8133	12.0886	12.0274	0.00828048	0.725011	Mediator of RNA polymerase II transcription subunit 12
LOCMI05695	36.8832	35.3706	37.1663	29.1166	15.5757	21.4704	0.0219283	0.722298	AMP deaminase 2
LOCMI11191	8.09011	10.063	9.37099	6.86082	4.88193	4.87061	0.0143724	0.722053
LOCMI14327	328.382	367.223	435.116	276.692	175.168	234.286	0.0259302	0.720417	RNA-binding protein cabeza
LOCMI08109	7.13458	7.13419	7.22678	4.68544	4.18451	4.17481	8.02599e-05	0.717453	Zinc finger protein DZIP1L
LOCMI00156	190.022	153.798	180.828	124.582	106.705	88.1679	0.0106354	0.715554	Cysteine and histidine-rich protein 1
LOCMI08374	32.6152	31.5406	29.066	23.0925	13.4834	20.0788	0.0157539	0.715203	NA
LOCMI09278	4.20431	3.98013	3.49427	2.59372	2.32473	2.1868	0.00320734	0.713455	Sushi, von Willebrand factor type A, EGF and pentraxin domain-containing protein 1
LOCMI10347	70.6451	80.8792	76.6357	60.827	28.4779	49.7001	0.0403746	0.713142	2-hydroxyacyl-CoA lyase 1
LOCMI15389	609.688	609.71	496.583	451.057	265.019	331.301	0.028161	0.712115
LOCMI09416	25.7992	24.857	30.416	17.7377	14.1808	17.5938	0.00711891	0.709093	WD repeat domain-containing protein 83
LOCMI09478	39.8135	49.3385	44.2343	28.4473	24.7584	28.329	0.00453834	0.708911	L-xylule reductase
LOCMI16227	2.67547	1.95251	1.98538	1.3387	1.62731	1.0934	0.0390877	0.707563	Cytochrome P450 306a1
LOCMI13807	57.9685	56.3225	48.3638	43.424	31.2676	24.85	0.0274697	0.707106
LOCMI09110	84.0862	86.5114	68.2176	62.584	33.8248	50.0977	0.0382823	0.703587	Bifunctional purine biynthesis protein PURH
LOCMI14615	24.0155	27.2601	25.1746	19.4948	10.345	16.9974	0.0269147	0.702363	Nucleide diphphate-linked moiety X motif 19, mitochondrial
LOCMI16378	28.2835	28.9122	28.9865	21.3355	14.8783	16.6992	0.00459053	0.700798	TNF receptor-associated factor 4
LOCMI10495	43.5082	49.8642	44.0754	32.7144	23.1311	28.6272	0.00682189	0.700326	CCA tRNA nucleotidyltransferase 1, mitochondrial
LOCMI13714	3.63099	3.75484	3.25602	2.25905	2.09226	2.1868	0.000968297	0.69923	NA
LOCMI00179	18.6009	24.7068	16.9154	14.7257	10.81	11.5304	0.0437978	0.697029	Nucleoside diphosphate kinase 7
LOCMI16741	368.195	380.29	350.777	214.526	227.01	236.672	0.00019497	0.69674	Ras-related protein Rab-32
LOCMI07696	23.2511	24.3313	28.6689	18.9927	12.4373	15.5064	0.0177678	0.696099	UDP-xyle and UDP-N-acetylglucamine transporter
LOCMI00058	49.3688	47.386	40.8194	33.5511	23.596	27.7326	0.0105497	0.695037	BolA-like protein 3
LOCMI01711	14.8425	16.8217	15.8036	9.95655	9.29892	10.0394	0.000605585	0.69466	Cytolic endo-beta-N-acetylglucaminidase
LOCMI13994	10.7656	9.01161	7.94152	6.60981	4.30075	6.16281	0.0307885	0.694478
LOCMI04276	7.26199	9.46219	10.4828	6.19147	4.99817	5.56641	0.0261462	0.694046	Alpha-N-acetylglucaminidase
LOCMI09028	38.4121	33.0426	40.5812	23.7619	20.9226	24.5518	0.00464136	0.693333	NA
LOCMI10876	5.22353	5.18167	5.79731	3.43041	2.67344	3.87661	0.00678706	0.693313	Endoplasmic reticulum membrane-associated RNA degradation protein
LOCMI05099	56.1848	56.3225	54.3994	42.6709	26.7344	33.8954	0.0103405	0.690248
LOCMI02813	167.408	171.971	171.537	113.705	99.0334	104.47	0.000139819	0.687446
LOCMI02800	11.4663	11.4147	12.627	9.20353	6.50924	6.26221	0.0115556	0.686991	StAR-related lipid transfer protein 7, mitochondrial
LOCMI16814	10.7019	9.98786	10.324	7.36283	4.88193	6.95801	0.00777079	0.686292	G1/S-specific cyclin-D2
LOCMI17267	12.9314	13.968	12.3888	8.03218	8.13655	8.25021	0.000448045	0.685593	Acidic mammalian chitinase
LOCMI17614	16.0528	19.45	21.6803	11.8809	13.1347	10.5364	0.0160509	0.685269	NA
LOCMI16865	21.2763	23.8057	19.3773	16.399	12.9022	10.7352	0.0176096	0.684601	Zinc finger protein 287
LOCMI11071	40.5779	41.3783	34.3074	32.9654	17.5517	21.6692	0.0455195	0.684556	Metaxin-1
LOCMI11619	20.5119	19.8255	15.4065	15.3113	10.345	8.94601	0.0483107	0.684534	Hexaprenyldihydroxybenzoate methyltransferase, mitochondrial
LOCMI14421	7.58049	8.93651	9.52982	6.52614	4.64946	4.97001	0.0156563	0.683485	Fukutin
LOCMI09219	17.7728	22.6792	22.3951	13.136	13.5997	12.425	0.00831403	0.681581
LOCMI00661	6.05166	5.55716	5.71789	3.59775	2.90591	4.27421	0.00658255	0.680821	NA
LOCMI11190	43.6993	39.0503	37.9605	29.786	19.0628	26.341	0.0137581	0.680689	28S ribomal protein S18c, mitochondrial
LOCMI04766	19.5564	18.9995	16.6772	9.62188	13.4834	11.5304	0.00845725	0.676435	DNA repair protein RAD51 homolog 4
LOCMI08505	8.28121	8.86141	7.94152	6.77715	4.99817	3.87661	0.0238393	0.675215	Longitudinals lacking protein, isoforms A/B/D/L
LOCMI04128	57.7137	70.7411	49.158	41.9179	34.7547	34.6906	0.0302918	0.672658	Thymidylate synthase
LOCMI04975	9.93745	7.88515	7.38561	5.68946	5.46311	4.67181	0.0203702	0.671587	NA
LOCMI06587	16.5624	15.9956	14.533	11.4626	7.78784	10.2382	0.00904006	0.671359	Transmembrane protein 186
LOCMI09529	15.8617	15.3197	16.2007	10.8769	7.67161	11.1328	0.00668233	0.670908	NA
LOCMI06681	14.0144	14.5688	12.7858	9.53821	7.09042	9.34361	0.00559347	0.668074	U2 small nuclear ribonucleoprotein auxiliary factor 35 kDa subunit-related protein 1
LOCMI16320	184.034	202.311	199.253	165.831	78.2271	124.648	0.0493916	0.666868	Protein spaetzle
LOCMI15530	22.3593	21.1022	19.2979	13.638	12.5535	13.3196	0.0012045	0.666813	Tumor suppressor p53-binding protein 1
LOCMI17321	32.2967	31.2402	29.7013	20.3314	19.4115	18.9854	0.000173991	0.666434	Broad-complex core protein isoforms 1/2/3/4/5
LOCMI16322	24.8436	25.1574	22.8716	19.1601	9.64762	16.9974	0.0383451	0.665491	Protein deadpan
LOCMI02608	39.4313	41.8289	45.5049	29.3676	22.5499	27.9314	0.00456687	0.66495
LOCMI04487	8.34491	9.46219	10.0063	6.44247	4.06828	6.95801	0.027378	0.664598
LOCMI05046	7.00718	6.60851	7.06795	4.7691	4.18451	4.07541	0.000596577	0.663587	Tectonin beta-propeller repeat-containing protein
LOCMI05862	15.4795	19.1497	18.1067	11.7973	10.9262	10.5364	0.00490634	0.663105	Aprataxin and PNK-like factor
LOCMI10102	8.09011	11.1143	9.76807	6.1078	4.88193	7.25621	0.032366	0.662887	Protein Mpv17
LOCMI13076	14.5877	15.1695	13.4212	9.70555	7.78784	9.74121	0.00298751	0.66218	Thymidine kinase 2, mitochondrial
LOCMI12320	49.3051	50.0895	50.5081	34.5551	29.4078	30.7146	0.00031366	0.661924	Protein cornichon homolog 4
LOCMI04818	1.33773	1.72722	1.66772	1.25503	0.697419	0.994001	0.0417925	0.661063	L-asparaginase
LOCMI08296	13.7596	13.217	13.5006	10.2076	5.46311	9.84061	0.0311927	0.660061	Mitochondrial 2-oxodicarboxylate carrier
LOCMI00891	38.3484	31.4655	46.3785	27.6943	20.9226	24.9494	0.0399542	0.657502	Mitochondrial intermembrane space import and assembly protein 40-B
LOCMI06458	66.823	78.7765	81.0035	53.4642	45.3322	44.9289	0.0060654	0.656069	NA
LOCMI00912	51.2798	54.7455	54.5582	37.4835	29.5241	34.8894	0.00167021	0.654914	Ribonuclease H2 subunit B
LOCMI14281	14.9062	15.6201	16.836	12.2156	8.83397	8.94601	0.00963342	0.65466	Rhythmically expressed gene 2 protein
LOCMI04815	40.7053	43.1806	52.1758	33.6347	24.4097	28.329	0.0195865	0.65351	Uncharacterized family 31 glucidase KIAA1161
LOCMI08182	44.7185	46.9354	49.9522	36.7305	19.8764	33.3984	0.0328395	0.651216	DNA-directed RNA polymerase I subunit RPA49
LOCMI10107	15.5432	14.2684	13.8182	7.94851	12.6698	7.25621	0.0417876	0.650965	Transmembrane protein 117
LOCMI05079	11.2752	12.1657	11.4358	8.61786	6.74171	6.85861	0.00317474	0.64664	Transmembrane protein 169
LOCMI01855	12.4218	12.6913	12.1505	9.95655	5.81182	7.95201	0.0201084	0.645395	NA
LOCMI09207	29.4302	29.7383	25.6511	20.3314	14.8783	18.9854	0.008295	0.644077
LOCMI05100	45.483	46.8603	46.1402	33.2164	18.8303	36.5793	0.0382096	0.641754	Probable ATP-dependent RNA helicase Dbp73D
LOCMI12428	16.2439	13.7427	17.7096	13.136	7.78784	9.54241	0.0424279	0.641276	NA
LOCMI02522	38.9217	49.6389	49.2374	36.4795	23.2473	28.7266	0.034075	0.637027	Calpain-B
LOCMI08086	112.688	114.072	90.1362	75.469	58.2345	70.3753	0.0155067	0.634485
LOCMI16821	124.6	126.913	142.074	100.737	65.2086	88.0685	0.0166919	0.63115	Serpin B6
LOCMI15409	144.412	129.091	139.056	105.59	80.2031	80.5141	0.00691726	0.631126	Dihydropyrimidinase
LOCMI13066	17.1357	17.2722	16.1213	12.0483	8.13655	12.425	0.0135691	0.628119
LOCMI13220	29.3665	26.8095	25.4923	18.5744	17.7842	16.5004	0.00172851	0.627368	NA
LOCMI16048	232.638	212.974	265.326	193.693	121.816	144.627	0.0329185	0.627319	Phphoglycerate kinase
LOCMI03783	13.3136	12.4661	12.7858	9.2872	7.09042	8.54841	0.00276346	0.626244
LOCMI12869	53.382	57.2237	53.4464	46.0177	23.4798	36.6787	0.0442656	0.625408	Heat shock protein 75 kDa, mitochondrial
LOCMI13778	3.63099	3.15406	2.70012	2.00804	1.74355	2.3856	0.0269593	0.625111	Protein smoothened
LOCMI03856	4.90503	6.38322	5.71789	3.59775	3.02215	4.37361	0.0258757	0.624639	SET and MYND domain-containing protein 4
LOCMI10650	34.7174	43.1055	38.6752	24.5985	24.6421	26.341	0.00540559	0.623701
LOCMI16016	63.0009	56.3976	56.3848	50.4521	25.9207	37.5733	0.0499083	0.623416	Ribe-5-phphate isomerase
LOCMI15583	37.6477	34.0188	35.578	25.6862	20.3414	23.5578	0.00259272	0.622559	Neurotactin
LOCMI13577	521.462	536.941	449.013	426.542	232.124	321.062	0.0478512	0.621459	RNA-binding protein 1
LOCMI01580	9.42784	9.68748	9.37099	5.77313	5.92806	6.85861	0.000719144	0.617533	NA
LOCMI03782	29.3028	27.185	25.0158	18.4907	18.1329	16.5004	0.00237647	0.617454
LOCMI07186	1.52884	1.27664	1.35006	1.08769	0.697419	0.894601	0.0220351	0.616838	NA
LOCMI10140	2.73917	2.2529	2.46187	1.92438	1.62731	1.2922	0.0195575	0.615927	2-oxo-4-hydroxy-4-carboxy-5-ureidoimidazoline decarboxylase
LOCMI11347	68.4793	64.8085	61.8644	45.0973	41.0315	41.4499	0.000617854	0.612875	RecQ-mediated genome instability protein 2
LOCMI00360	30.6405	20.5014	28.0336	19.4111	15.1107	17.2956	0.0499581	0.610074	DE-cadherin
LOCMI08509	55.293	60.0774	60.7526	43.7586	29.7565	41.7481	0.0124534	0.610055	Down syndrome critical region protein 3
LOCMI16256	20.0023	18.1734	25.9688	12.8849	13.8321	15.3076	0.0399011	0.609681	Follistatin-related protein 5
LOCMI14605	9.81005	9.91277	11.9123	5.94046	7.55537	7.25621	0.0127216	0.609567	TBC1 domain family member 31
LOCMI08487	4.0132	4.20542	5.16199	3.1794	2.67344	2.8826	0.0157567	0.609269	Ectopic P granules protein 5 homolog
LOCMI03481	82.2388	79.6776	92.5981	66.7675	42.4263	57.5527	0.0227046	0.609023	Calcium release-activated calcium channel protein 1
LOCMI05938	27.2643	36.6472	35.1015	20.6661	22.7823	21.4704	0.0186586	0.608759	Uncharacterized protein C6orf203 homolog
LOCMI13830	19.8112	19.2248	22.2363	14.4747	11.6236	14.0154	0.0052487	0.608559	Ankyrin repeat domain-containing protein 16
LOCMI17315	31.0864	30.8647	29.5424	21.7538	15.8082	22.365	0.00802616	0.608356	Protein white
LOCMI05421	14.7788	17.1221	15.9625	11.2116	9.53139	10.6358	0.00278561	0.606597	CWF19-like protein 2
LOCMI04580	21.5312	19.9757	21.3627	17.152	9.64762	14.413	0.0325142	0.604814	Probable multidrug resistance-associated protein lethal(2)03659
LOCMI12371	385.459	416.186	431.304	342.622	193.069	276.233	0.0363299	0.602482	RNA-binding protein 4
LOCMI09011	29.3665	29.1375	26.9217	22.9252	16.0406	17.2956	0.0125523	0.599997	Death ligand signal enhancer
LOCMI10445	14.9062	15.545	12.7858	11.1279	9.06644	8.34961	0.0141925	0.596739	S-adenylmethionine mitochondrial carrier protein homolog
LOCMI05221	20.9578	19.9006	18.0272	14.2236	12.4373	12.3256	0.003265	0.593749	Zinc finger matrin-type protein CG9776
LOCMI07302	52.6175	67.587	70.4413	44.5953	38.0093	44.0343	0.0226239	0.589199	Tail-anchored protein insertion receptor WRB
LOCMI07169	2.86657	2.70348	3.09719	2.51005	1.51107	1.6898	0.0398001	0.588996	Golgi pH regulator
LOCMI02081	34.0804	34.0939	40.3429	27.5269	20.1089	24.4524	0.0154443	0.587841	DE-cadherin
LOCMI02427	5.98795	5.48206	5.00316	3.01207	4.41698	3.57841	0.0215224	0.58684
LOCMI14935	5.86055	8.26064	7.8621	5.43845	4.06828	5.06941	0.0435949	0.586653	F-box/LRR-repeat protein 4
LOCMI10359	63.8927	58.8758	60.832	48.5277	34.406	39.2631	0.00958753	0.586126	SAGA-associated factor 29 homolog
LOCMI07643	25.6718	23.8808	20.7274	15.144	15.1107	16.5998	0.00690678	0.585148	Histone-arginine methyltransferase CARMER

## Sheet: SvsG DN
GeneID	S1	S2	S3	G1	G2	G3	Pval	Log2FC(S/G)	Annotation
LOCMI16614	0	0	0	156.376	154.711	307.246	0.0151508	-14.2768	Cuticle protein 67, isoform B
LOCMI01925	0	0	0	24.4312	24.5259	27.9314	2.4105e-05	-11.2697
LOCMI16607	0	0.150193	0	55.9742	128.093	94.5295	0.0112061	-10.6293	Cuticle protein 67, isoform B
LOCMI03960	0	0	0	3.93242	19.644	16.6992	0.0496047	-10.3345
LOCMI15347	0	0	0	9.87288	14.2971	12.2262	0.000687232	-10.1896
LOCMI16833	0	0	0	5.18745	11.2749	12.2262	0.0122805	-9.84573	Pro-resilin
LOCMI16628	0	0	0	8.03218	6.97419	12.7232	0.00637429	-9.80001	Pro-resilin
LOCMI05479	0	0	0.555906	67.2695	202.716	174.745	0.0230385	-9.65999	Cuticle protein 21
LOCMI04198	0.318508	0.150193	0.15883	177.963	168.078	183.89	2.78958e-06	-9.61502	Clavesin-2
LOCMI17606	0	0	0	5.02011	8.36902	3.479	0.0176099	-9.07996	NA
LOCMI16257	0	0	0	4.09976	5.69559	3.479	0.00257868	-8.73572	Peroxidase
LOCMI02261	0	0	0	5.43845	2.09226	5.26821	0.0172368	-8.69088
LOCMI01882	1.71994	1.72722	0.397076	275.855	691.607	550.776	0.0144358	-8.60108
LOCMI04610	0	0	0	4.85277	2.20849	3.57841	0.00969689	-8.42579
LOCMI07380	0	0	0	1.08769	4.99817	4.27421	0.0452387	-8.3752
LOCMI05279	0	0.150193	0	20.9171	17.6679	14.1148	0.00087534	-8.22842
LOCMI16721	0	0	0	2.09171	3.48709	2.485	0.00293868	-8.01636	Pro-resilin
LOCMI16595	23.8881	41.153	9.60924	3596.32	6018.72	6546.69	0.00412074	-7.75736	Cuticle protein 21.3
LOCMI03324	0	0	0	1.17136	1.62731	3.67781	0.0487758	-7.70478
LOCMI16630	0.127403	0	0	6.27514	16.9705	9.04541	0.0287	-7.54133	Pro-resilin
LOCMI10699	3.37619	4.05522	2.30304	335.427	690.096	667.174	0.00807066	-7.43539	NA
LOCMI08032	0.828121	0.375484	0.635321	73.1263	106.24	109.638	0.00119451	-7.25443	NA
LOCMI05679	0	0	0.0794152	4.26709	4.06828	5.16881	0.000191686	-7.02564	Mitochondrial import inner membrane translocase subunit TIM44
LOCMI16819	12.2944	8.26064	4.28842	571.456	941.283	1170.93	0.00710607	-6.75016	Endocuticle structural glycoprotein SgAbd-8
LOCMI00643	0	3.07897	0	172.943	51.8415	83.7943	0.0483561	-6.63791
LOCMI17143	0	2.85368	0.0794152	94.3781	73.1127	83.3967	0.000184358	-6.41146	NA
LOCMI05669	0.509613	0	0	15.4787	12.0886	15.6058	0.000257903	-6.19816
LOCMI15346	0.191105	0	0	2.59372	6.85795	5.56641	0.0173959	-5.95704	Pro-resilin
LOCMI05383	0.191105	1.57703	0.555906	45.2647	27.8967	61.9263	0.0108172	-5.86456	Cuticle protein 19.8
LOCMI04333	2.93028	19.7504	4.52667	496.071	368.586	621.151	0.00265432	-5.77083
LOCMI16604	18.4735	18.4738	7.62386	556.312	597.92	1207.12	0.0213745	-5.72523	Endocuticle structural glycoprotein SgAbd-9
LOCMI03028	0.955524	0.525677	0.476491	20.3314	33.3599	47.4139	0.0134184	-5.6446	NA
LOCMI02198	0.127403	0.525677	0.476491	19.1601	7.09042	17.7926	0.0200034	-5.2816
LOCMI01358	11.4026	58.5003	14.7712	655.375	1368.8	1009.01	0.00890973	-5.16261
LOCMI08179	0.254807	1.35174	1.11181	31.4594	12.786	42.6427	0.0323027	-5.0047	NA
LOCMI17206	1.59254	1.12645	0.15883	19.8294	44.5186	29.9194	0.0132283	-4.99166	Endocuticle structural glycoprotein ABD-4
LOCMI10884	2.93028	4.20542	3.6531	42.9219	168.659	120.572	0.0430596	-4.94165	Chorion peroxidase
LOCMI17177	0.318508	0.67587	0.397076	17.6541	5.81182	14.7112	0.0262228	-4.76048	Glycine receptor subunit alpha-3
LOCMI04581	7.8353	11.2645	8.49742	133.786	315.001	261.124	0.0133434	-4.6839
LOCMI09997	1.01923	0.901161	0.794152	19.9968	23.9447	25.844	0.000203706	-4.66093	Zinc finger protein 808
LOCMI17284	2.35696	2.55329	4.36784	67.1021	46.8433	95.4241	0.00910855	-4.49872	Aromatic-L-amino-acid decarboxylase
LOCMI05199	3.12138	3.30426	1.27064	53.1295	30.2215	87.7703	0.0312533	-4.46364	Ejaculatory bulb-specific protein 3
LOCMI11510	0.127403	0.150193	0	3.09573	1.39484	1.8886	0.016013	-4.34921	Heat shock protein 70 B2
LOCMI03801	0.254807	0.0750967	0.15883	1.3387	4.64946	4.57241	0.0371535	-4.31787	NA
LOCMI07374	1.14663	16.9719	0	74.214	104.148	162.619	0.0153941	-4.23234
LOCMI05263	0.445911	0.150193	0.15883	3.01207	5.23064	5.86461	0.00691206	-4.1285	Laccase-4
LOCMI03629	0.318508	0	0.238246	4.60177	1.2786	3.2802	0.0417831	-3.95013	Putative odorant-binding protein A10
LOCMI12489	1.46514	1.42684	3.57368	19.9131	47.0758	30.1182	0.0191211	-3.91025	Protein yellow
LOCMI00854	13.3773	71.1917	6.59146	223.144	726.478	399.092	0.0480556	-3.88666	Endocuticle structural glycoprotein ABD-5
LOCMI06101	0.445911	0.525677	0	4.35076	6.50924	3.87661	0.00515189	-3.85261	Zinc finger protein 182
LOCMI08129	0.955524	0.826064	2.06479	19.2438	14.6458	19.2836	0.000491998	-3.79232	Arylsulfatase B
LOCMI05782	1.65624	2.2529	1.98538	18.2397	27.3156	34.9888	0.00680469	-3.768	Lysozyme C, milk isozyme
LOCMI17355	1.33773	0.300387	0.0794152	10.2076	6.74171	6.26221	0.00531909	-3.69612	Kynurenine 3-monooxygenase
LOCMI16182	0.573315	0.600774	0.317661	4.43443	6.16053	9.04541	0.0109252	-3.68024	Probable cytochrome P450 305a1
LOCMI01388	0.254807	1.12645	0.635321	9.20353	10.9262	4.77121	0.0145882	-3.62122
LOCMI10045	73.3206	84.3336	107.449	719.884	1100.88	1270.13	0.0044566	-3.54338	NA
LOCMI16618	5.09613	18.624	6.35321	94.0434	64.0463	171.266	0.0363774	-3.45306	Cuticle protein 19.8
LOCMI16626	8.79083	2.70348	4.209	27.6106	69.8581	72.8603	0.0248778	-3.43049	NA
LOCMI08147	10.5108	18.9995	15.7242	80.5728	223.871	166.992	0.02717	-3.38126	NA
LOCMI14037	31.4686	31.9161	47.8874	462.017	135.648	527.616	0.049525	-3.33815	NA
LOCMI17205	1.33773	11.5649	0.317661	32.8817	31.965	59.1431	0.0184063	-3.2274	Endocuticle structural glycoprotein SgAbd-3
LOCMI15364	3.12138	3.07897	3.97076	16.65	39.0554	37.1757	0.0184756	-3.18712	Bifunctional arginine demethylase and lysyl-hydroxylase JMJD6
LOCMI09920	8.91823	12.0155	17.9478	86.6806	173.076	93.5355	0.019728	-3.18412
LOCMI14975	18.0913	29.8885	26.207	128.013	190.163	351.28	0.0408024	-3.17369
LOCMI01216	0.573315	0.67587	0	3.51408	4.30075	3.67781	0.000430772	-3.14798
LOCMI01986	0.828121	2.55329	0.635321	6.02413	16.738	12.425	0.0306134	-3.12127	Endocuticle structural glycoprotein SgAbd-5
LOCMI10025	42.489	35.4456	43.2019	131.36	430.772	441.635	0.0444237	-3.05021
LOCMI05327	8.66342	5.10658	5.63848	63.1697	40.334	55.0677	0.00238163	-3.02507
LOCMI00616	1.59254	0.976257	1.66772	10.5422	10.81	13.2202	0.000326375	-3.0177	NA
LOCMI01969	29.0479	1.87742	5.32082	101.574	109.146	81.7069	0.00195174	-3.00859
LOCMI10701	1.97475	1.57703	2.70012	11.4626	20.2251	18.6872	0.00567385	-3.00492	Dual oxidase
LOCMI00276	2.16586	1.42684	0	10.1239	8.95021	10.0394	0.000326051	-2.99344
LOCMI01147	0.637016	0.45058	0.15883	3.01207	4.64946	2.5844	0.00962913	-2.9802	Alpha-(1,3)-fucyltransferase 7
LOCMI07429	0.445911	0.750967	0.397076	3.34674	3.02215	5.86461	0.0172706	-2.91882	Scavenger receptor class B member 1
LOCMI16766	6.94348	7.81006	3.97076	27.6106	74.3913	40.0583	0.0428603	-2.91801	NA
LOCMI16219	0.191105	0.375484	0.238246	1.67337	2.78967	1.7892	0.00716719	-2.91298	Probable cytochrome P450 6a14
LOCMI15664	236.652	755.398	1026.84	3056.58	7734.37	4381.06	0.0359835	-2.90979	Ejaculatory bulb-specific protein 3
LOCMI06877	1.97475	3.22916	3.01778	25.0169	11.3912	25.2476	0.0179269	-2.90917	Low-density lipoprotein receptor-related protein 2
LOCMI05373	9.49154	0	0.317661	19.0764	21.5037	27.7326	0.00848882	-2.79078	Protein transport protein Sec23A
LOCMI15676	474.577	245.191	659.305	2113.22	3995.05	3421.95	0.00884145	-2.78878	Ejaculatory bulb-specific protein 3
LOCMI17558	1.97475	0.826064	1.5883	6.52614	12.2048	11.8286	0.00945154	-2.78196	NA
LOCMI01831	4.65022	0	13.9771	56.8109	46.6108	23.5578	0.0275731	-2.7683	NA
LOCMI07428	1.21033	0.600774	0.873567	4.7691	4.88193	8.74721	0.0165431	-2.75393
LOCMI14979	4.20431	4.95638	7.70327	20.7498	53.1201	37.2751	0.0287997	-2.71979	NA
LOCMI02593	1.14663	4.20542	2.22363	22.0885	8.25279	19.383	0.0314749	-2.71751	Prolow-density lipoprotein receptor-related protein 1
LOCMI13211	42.9986	44.232	45.1872	118.475	392.066	343.229	0.0462048	-2.68828	UDP-N-acetylhexamine pyrophphorylase
LOCMI08036	88.0994	73.5948	1.5883	316.351	322.091	412.908	0.00197905	-2.68634	60S ribomal protein L37
LOCMI12300	2.54807	2.47819	6.59146	29.7023	26.9669	16.898	0.00745025	-2.66615	Prohormone-1
LOCMI13797	33.0611	35.8211	38.5958	139.643	215.851	323.647	0.0234108	-2.65937	Elongation of very long chain fatty acids protein AAEL008004
LOCMI14974	3.7584	6.38322	7.46503	27.1923	50.5629	33.299	0.0117179	-2.65791	NA
LOCMI03492	1.40144	1.05135	2.85895	10.7096	11.7399	10.7352	0.000138473	-2.6437	Apolipoprotein D
LOCMI10345	31.9145	28.5368	41.7724	176.624	150.759	304.463	0.0207874	-2.62778	Actin, cytoplasmic type 5
LOCMI10026	28.5383	23.7306	35.7368	74.5486	235.844	230.111	0.0464637	-2.61806	Protein Skeletor, isoforms D/E
LOCMI10536	6.68867	6.08283	5.71789	27.1086	49.0518	37.6727	0.00743217	-2.61715	NA
LOCMI02511	42.7438	26.3589	40.2635	156.209	248.514	240.35	0.00396813	-2.55954
LOCMI06100	2.42066	2.1778	2.85895	14.8093	14.8783	12.7232	9.23995e-05	-2.50423
LOCMI16648	3.18508	1.95251	3.81193	10.2076	25.4558	14.413	0.0401993	-2.47721	Pro-resilin
LOCMI01998	2.03845	2.1778	1.98538	8.19951	16.9705	8.84661	0.0303632	-2.44557	NA
LOCMI15653	8.91823	13.3672	3.81193	45.3483	35.8008	59.7395	0.0069247	-2.43021	Ejaculatory bulb-specific protein 3
LOCMI03343	6.81607	7.81006	5.55906	23.9292	45.6809	35.6847	0.0109131	-2.37867	NA
LOCMI08964	8.85453	10.6637	14.7712	82.1625	27.1993	65.2065	0.0458831	-2.34966
LOCMI09766	1.40144	0.45058	0.476491	4.68544	4.30075	2.7832	0.00883042	-2.30282
LOCMI05078	1.01923	2.1778	1.11181	5.10378	6.27677	9.64181	0.0167971	-2.281	NA
LOCMI13804	12.6766	10.2132	11.5946	47.2727	51.8415	68.2879	0.00231339	-2.27729	NADPH oxidase 5
LOCMI12759	8.02641	11.1894	15.5654	37.0651	63.0002	66.9957	0.0102053	-2.26466	Protein takeout
LOCMI00375	22.6778	36.5721	42.8048	190.095	93.2216	197.11	0.0207519	-2.23559	NA
LOCMI05213	14.9699	31.09	68.3765	87.0152	214.224	233.093	0.0448071	-2.22343
LOCMI00851	1.33773	1.12645	2.38246	5.85679	10.2288	6.36161	0.0149759	-2.20648	Sodium-dependent phphate transport protein 3
LOCMI06467	6.49757	10.2882	9.60924	31.041	59.0481	30.6152	0.0294822	-2.19224	J domain-containing protein
LOCMI16315	1.40144	0.826064	0.873567	4.43443	4.53322	5.26821	0.000320373	-2.17784
LOCMI02752	0.191105	1.12645	0.635321	2.76106	2.09226	3.97601	0.0202385	-2.17601
LOCMI15774	0.445911	0.45058	0.397076	1.5897	1.62731	2.6838	0.0128702	-2.16056	Gamma-glutamyltranspeptidase 1
LOCMI02467	0.254807	2.55329	0.714737	6.44247	5.46311	3.3796	0.0266004	-2.11604	Cubilin
LOCMI07051	12.8677	11.4898	19.1391	42.4199	80.4356	65.6041	0.0129245	-2.11461
LOCMI12686	10.256	10.063	15.0095	28.9493	66.6035	56.7575	0.0266936	-2.10701	Chaoptin
LOCMI15057	11.1478	16.296	12.7858	54.5519	33.2436	85.1859	0.0432166	-2.10473
LOCMI12950	16.1165	19.2999	17.789	58.9863	84.1552	85.6829	0.00254576	-2.10384	1-acyl-sn-glycerol-3-phphate acyltransferase alpha
LOCMI12273	12.9314	8.26064	7.06795	47.942	38.2418	34.3924	0.00221906	-2.08905
LOCMI10860	0.637016	1.50193	5.16199	8.70152	8.13655	13.8166	0.0268284	-2.07477
LOCMI07357	1.01923	0.600774	1.42947	3.26307	6.04429	3.3796	0.0267735	-2.04301
LOCMI12878	68.4793	51.8918	73.8561	181.393	370.794	239.057	0.024319	-2.02597
LOCMI00733	251.176	278.308	475.062	724.653	1962.77	1393.69	0.0482165	-2.0224	NA
LOCMI05445	0.573315	0.375484	0.317661	1.08769	1.62731	2.5844	0.0389768	-2.02101	Receptor-type tyrine-protein phphatase T
LOCMI09894	0.828121	0.525677	0.15883	2.34272	1.74355	2.1868	0.00385321	-2.01017	Ankyrin-2
LOCMI10889	1.78365	2.70348	3.49427	6.02413	13.9484	11.928	0.0303992	-1.99653
LOCMI05953	0.509613	1.20155	1.5883	3.26307	5.46311	4.27421	0.0103712	-1.97707	Ras-related protein RSR1
LOCMI01324	0.254807	0.901161	0.635321	2.00804	1.85978	3.1808	0.0186765	-1.97328
LOCMI03325	5.66945	8.71122	7.06795	16.5664	36.4982	27.9314	0.0272959	-1.91467
LOCMI03067	1.91105	2.85368	4.209	7.53016	16.0406	10.1388	0.0339817	-1.90796	NA
LOCMI10859	3.12138	2.55329	5.87672	16.0644	12.6698	14.413	0.00175933	-1.90388	Proton-coupled amino acid transporter 2
LOCMI10835	6.30646	11.7151	7.38561	27.6106	39.7529	27.1362	0.00661224	-1.89417	NA
LOCMI12872	2.67547	2.10271	2.85895	6.94449	12.786	8.15081	0.0197862	-1.85982
LOCMI12949	15.9891	19.5251	12.0711	64.0064	38.823	69.5801	0.012765	-1.85696	Chondroitin proteoglycan-2
LOCMI16828	8.47232	9.01161	18.1067	35.1408	53.4688	39.7601	0.0081228	-1.85142	Peptidoglycan-recognition protein LB
LOCMI03281	2.42066	3.90503	3.17661	8.53419	10.6938	15.0094	0.0134149	-1.84788	Cytochrome b5
LOCMI13379	6.62497	5.78245	4.12959	11.7973	22.6661	24.7506	0.0252386	-1.83345	NA
LOCMI06471	13.441	16.3711	16.5978	40.1609	69.5094	55.5647	0.00973456	-1.83097	J domain-containing protein
LOCMI16054	2.54807	2.10271	4.05017	7.61383	13.5997	9.54241	0.0167762	-1.81799	Phpholipase A2
LOCMI08762	9.10933	9.68748	12.8653	33.2164	35.2196	42.7421	0.00106038	-1.81258	NA
LOCMI01555	0.700718	3.60464	1.19123	5.60579	7.78784	5.86461	0.0154009	-1.80675	NA
LOCMI03447	5.92425	11.3396	11.7534	30.79	36.847	31.5098	0.000949931	-1.77435
LOCMI00746	50.7065	34.0939	27.16	92.0353	174.355	115.105	0.024354	-1.76726
LOCMI06833	1.01923	1.27664	1.27064	3.26307	3.71957	5.16881	0.00788502	-1.76203	Proton-coupled amino acid transporter 2
LOCMI07625	975.845	920.536	931.064	2856.86	2806.76	3845.89	0.00276944	-1.74986	Putative defense protein Hdd11-like
LOCMI12771	0.254807	2.10271	0.873567	3.59775	2.90591	4.27421	0.0200142	-1.73924
LOCMI02802	0	3.52955	7.14737	8.36685	13.5997	13.6178	0.0372674	-1.73753
LOCMI00358	1.27403	0.375484	0.397076	2.09171	2.90591	1.988	0.0165176	-1.73075	NA
LOCMI09996	7.58049	7.20928	12.1505	21.6701	38.4743	29.2236	0.0152179	-1.72905	Proton-coupled amino acid transporter 1
LOCMI10162	88.8638	107.013	140.883	258.368	498.073	348.994	0.0231172	-1.71474	NA
LOCMI03502	43.5719	45.5086	60.0379	118.893	213.526	156.356	0.015561	-1.71243	NADP-dependent malic enzyme
LOCMI10324	17.0083	23.8808	29.8601	59.6556	102.404	69.7789	0.0161199	-1.71231	NA
LOCMI07929	0.509613	0.525677	0.397076	1.25503	1.74355	1.7892	0.00312091	-1.71004	Putative carbonic anhydrase 5
LOCMI03890	1.01923	1.35174	1.82655	4.09976	4.64946	4.97001	0.000780821	-1.7073	Diphphomevalonate decarboxylase
LOCMI08516	17.7091	15.6952	19.3773	50.3684	72.2991	46.4199	0.00880934	-1.67831	NA
LOCMI03013	0.191105	0.525677	0.794152	1.92438	1.51107	1.2922	0.0135558	-1.65127
LOCMI07049	3.8221	2.92877	8.33859	17.9051	9.99633	18.9854	0.0322685	-1.63914
LOCMI04029	7.7716	4.80619	4.36784	13.8053	21.8525	17.395	0.0093146	-1.63817	Gluce dehydrogenase [FAD, quinone]
LOCMI00202	3.63099	1.80232	1.11181	5.60579	8.25279	6.65981	0.0123438	-1.63125	NA
LOCMI01230	1.78365	1.72722	3.6531	8.45052	5.1144	8.54841	0.0182867	-1.63043	Probable phpholipid-transporting ATPase IF
LOCMI10887	0.700718	0.375484	1.42947	2.00804	2.5572	3.0814	0.0175492	-1.60363	NA
LOCMI03831	59.9432	24.6317	36.2927	149.348	115.655	102.084	0.00932824	-1.6019	NA
LOCMI02826	0.891823	0.67587	1.98538	4.01609	3.02215	3.67781	0.00876999	-1.59522
LOCMI02212	4.96873	2.02761	2.54129	8.78519	9.8801	10.2382	0.00304008	-1.58843
LOCMI13180	0.891823	0.600774	0.238246	1.42236	2.20849	1.6898	0.0159806	-1.57832
LOCMI11662	1.97475	3.60464	2.14421	9.62188	7.3229	5.96401	0.0129816	-1.56903
LOCMI00867	6.68867	11.2645	12.7064	29.8697	31.2676	29.4224	0.000460994	-1.56455
LOCMI11886	1.52884	1.20155	1.5883	3.26307	5.1144	4.47301	0.00690698	-1.56152	Putative carbonic anhydrase-like protein 2
LOCMI03167	30.0672	22.8294	31.7661	54.5519	117.748	77.4327	0.0421223	-1.55926	NA
LOCMI08763	7.45309	16.2209	20.1715	45.5993	30.5702	52.7815	0.0197875	-1.55871
LOCMI05874	67.9059	92.8195	74.2532	164.409	225.964	300.984	0.0193507	-1.55676	NA
LOCMI12467	1.65624	4.20542	4.44725	10.1239	7.55537	12.5244	0.0171827	-1.55559	NA
LOCMI04577	24.4614	28.2364	33.9103	90.4456	65.5574	94.5295	0.00446324	-1.53321	NA
LOCMI12733	3.8858	2.92877	1.19123	8.19951	6.04429	8.84661	0.0122107	-1.51897
LOCMI07827	23.4422	21.4026	19.0596	69.4449	51.8415	61.1311	0.00165752	-1.51284	Thyrotropin-releasing hormone-degrading ectoenzyme
LOCMI15507	64.0201	60.3027	48.1256	108.351	207.831	168.384	0.0238259	-1.48982	Ion transport peptide-like
LOCMI14441	13.9507	14.1933	17.1537	34.8061	59.8618	32.6032	0.0360763	-1.48884	NA
LOCMI10434	529.106	461.094	837.751	1210.52	2367.85	1538.81	0.0392558	-1.4851	NA
LOCMI01626	29.5576	19.9757	12.627	71.9549	55.561	46.1217	0.0145028	-1.48018
LOCMI07407	27.965	34.3943	43.2813	67.9388	127.86	95.5235	0.025762	-1.46312	NA
LOCMI05576	55.1656	39.4258	9.76807	77.6444	112.052	94.0325	0.022761	-1.44161
LOCMI04049	5.22353	7.65986	11.8329	19.9968	23.596	23.359	0.0033424	-1.4398	NA
LOCMI11712	15.9254	12.6162	10.5622	40.9976	27.8967	37.2751	0.0059899	-1.43972	Aminopeptidase N
LOCMI00232	1533.35	1309.15	1230.53	3113.64	4562.05	3372.25	0.00694192	-1.4396	Chemosensory protein 3
LOCMI02065	2.29326	2.70348	2.6207	6.44247	6.04429	8.15081	0.00273932	-1.43632
LOCMI15975	113.453	114.748	99.9043	224.65	413.337	248.003	0.0354791	-1.43281	6-phphogluconate dehydrogenase, decarboxylating
LOCMI17011	0.955524	1.72722	1.50889	2.67739	4.30075	4.37361	0.0163766	-1.43223	UDP-glucuronyltransferase 1-8
LOCMI12867	15.0973	25.1574	21.045	33.8857	66.7197	64.8089	0.0346708	-1.43151	Protein FAM46A
LOCMI06504	28.8568	37.9989	29.2248	93.9597	63.8138	101.09	0.0100674	-1.43024	Putative fatty acyl-CoA reductase CG5065
LOCMI01171	31.9145	45.3584	49.7139	105.924	143.32	92.8397	0.0110881	-1.42967
LOCMI07576	5.09613	6.7587	10.7211	16.2317	26.2694	17.9914	0.02286	-1.4222
LOCMI02833	1.71994	3.00387	4.60608	9.0362	5.1144	10.6358	0.0488409	-1.41537	Slit homolog 1 protein
LOCMI08947	5.35094	6.53341	0	11.0442	12.2048	8.34961	0.0467372	-1.40621	DNA topoisomerase 1
LOCMI12701	9.04563	16.4462	17.5508	36.5631	37.8931	39.4619	0.00107824	-1.40581	NA
LOCMI06808	2.29326	3.82993	3.01778	7.27916	7.20666	9.54241	0.00498869	-1.39451	NA
LOCMI01113	41.4698	39.0503	43.043	93.2904	132.045	96.2193	0.00619348	-1.3792	NA
LOCMI15943	17.1357	20.5765	26.6835	42.2526	76.5998	48.6067	0.0345876	-1.37815	Inactive pancreatic lipase-related protein 1
LOCMI15614	1.21033	0.375484	0.635321	2.42639	1.74355	1.6898	0.0239026	-1.37724	Esterase FE4
LOCMI06083	266.209	388.4	431.383	737.538	1152.48	915.674	0.0115955	-1.36933	Alpha-tocopherol transfer protein-like
LOCMI04774	2.99398	4.73109	4.12959	11.3789	9.29892	9.84061	0.00150724	-1.36647
LOCMI04655	3.69469	3.30426	4.05017	9.2872	9.18268	9.94001	5.51306e-05	-1.36051	Probable ATP-dependent RNA helicase DDX10
LOCMI16335	2.22956	2.1778	3.17661	4.60177	7.09042	7.55441	0.0161646	-1.33971	Aromatic-L-amino-acid decarboxylase
LOCMI12681	10.7656	8.18554	8.25918	18.9927	27.548	22.0668	0.00641327	-1.32958	Proton-coupled amino acid transporter 2
LOCMI12466	11.8485	18.0983	33.275	55.2212	49.9817	52.9803	0.00840108	-1.32477	NA
LOCMI01102	2.22956	1.95251	1.11181	3.43041	4.06828	5.86461	0.0285209	-1.32381	NA
LOCMI02064	1.59254	2.1778	4.60608	8.28318	7.67161	4.87061	0.0412257	-1.31798
LOCMI01519	9.17303	13.217	16.2801	29.6186	33.941	32.5038	0.00138274	-1.31396	NA
LOCMI06642	1.91105	2.62838	4.52667	8.19951	6.04429	8.05141	0.0134778	-1.30333	Peptidoglycan-recognition protein SB1
LOCMI12525	30.4494	33.1927	42.1695	58.819	116.004	85.2853	0.0382631	-1.29699	Rhophilin-2-B
LOCMI13331	10.9567	15.9956	18.8214	34.3878	38.1256	39.7601	0.00137053	-1.29554	Serine proteinase stubble
LOCMI00213	28.7931	37.7736	64.3263	96.8881	128.79	89.8577	0.0185056	-1.26968
LOCMI11262	1.65624	2.40309	3.25602	6.35881	4.30075	6.85861	0.0200956	-1.26472	Vanin-like protein 2
LOCMI12595	0.700718	1.72722	1.5883	3.76508	3.37086	2.485	0.019744	-1.26397	Lipase 1
LOCMI08163	2.93028	5.03148	5.08257	9.0362	11.2749	10.934	0.0036444	-1.26093	Astakine
LOCMI16309	27.328	26.0586	31.2102	45.683	92.9892	64.2125	0.0465371	-1.26068	3-hydroxy-3-methylglutaryl-coenzyme A reductase
LOCMI12302	1.40144	1.80232	2.6207	4.5181	4.30075	5.06941	0.00321247	-1.25572
LOCMI10033	3.43989	1.80232	2.77953	5.43845	7.43913	6.36161	0.00751958	-1.25278
LOCMI09537	0.318508	0.826064	0.873567	1.84071	1.85978	1.0934	0.0400093	-1.24959
LOCMI02733	4.0132	3.98013	4.76491	6.94449	11.5074	11.928	0.0220718	-1.24771	NA
LOCMI09669	14.8425	11.9404	12.0711	33.3001	29.989	28.826	0.000413759	-1.24397	NA
LOCMI05485	31.8508	43.1806	46.3785	97.0555	95.8951	94.2313	0.000248888	-1.24245	Plasma kallikrein
LOCMI13332	0.637016	4.43071	4.28842	6.94449	6.85795	8.25021	0.0327594	-1.24064
LOCMI01215	5.73315	4.35561	3.09719	9.45454	13.7159	8.15081	0.0305913	-1.23965	Phphatidylinitol 4,5-bisphphate 5-phphatase A
LOCMI12758	125.62	205.014	226.095	532.215	293.729	482.091	0.0335688	-1.23252	Protein takeout
LOCMI14739	35.0359	43.4059	36.7692	66.1818	113.098	90.3547	0.0202185	-1.22597	NA
LOCMI03046	1.01923	1.20155	2.14421	2.25905	4.06828	3.87661	0.0441667	-1.22108
LOCMI11593	3.18508	2.92877	3.33544	7.4465	8.25279	6.26221	0.00211477	-1.21316
LOCMI06999	31.0864	24.4815	32.1632	53.0458	88.8046	61.0317	0.0258617	-1.20813
LOCMI00901	0.891823	2.2529	4.84433	6.27514	6.74171	5.36761	0.0476818	-1.20691	NA
LOCMI13740	203.081	251.649	255.717	548.112	545.381	544.613	5.29967e-05	-1.20525	Cuticlin-1
LOCMI10211	0.637016	0.826064	0.555906	1.25503	1.97602	1.491	0.0165057	-1.2048	Agrin
LOCMI03037	61.5358	71.2668	113.087	138.89	252.698	175.143	0.0449114	-1.20456	Atrial natriuretic peptide-converting enzyme
LOCMI14953	10.4471	7.58477	10.324	19.4111	22.4336	23.5578	0.00134846	-1.2035
LOCMI06204	18.8557	18.9995	20.6479	31.041	58.3507	45.4259	0.0323839	-1.20259	Monocarboxylate transporter 12
LOCMI14067	59.6247	89.7406	75.9209	179.971	169.356	167.589	0.000519094	-1.1983
LOCMI01721	5.28724	4.05522	4.05017	7.86484	11.2749	11.7292	0.0106079	-1.19814
LOCMI13860	2.22956	1.35174	2.77953	4.43443	6.50924	3.67781	0.0432419	-1.19399	Solute carrier family 2, facilitated gluce transporter member 3
LOCMI04831	112.561	209.37	157.639	400.103	277.921	413.604	0.0165751	-1.1868
LOCMI16394	3.12138	3.60464	3.25602	7.11182	8.25279	7.35561	0.000348972	-1.18344	Probable G-protein coupled receptor Mth-like 3
LOCMI03127	5.03243	5.55716	5.71789	10.2076	12.786	14.0154	0.00377032	-1.18035	E3 ubiquitin-protein ligase SlrP
LOCMI13876	8.53602	12.4661	13.8977	25.9372	28.9429	24.1542	0.00229025	-1.18034	DNA-binding protein D-ETS-4
LOCMI16568	0.955524	1.95251	2.85895	4.26709	4.88193	3.87661	0.017758	-1.1786	Zinc finger protein 729
LOCMI15398	3.56729	5.55716	7.8621	8.86886	16.5056	13.0214	0.0479142	-1.17605	Bumetanide-sensitive sodium-(potassium)-chloride cotransporter
LOCMI08203	55.293	75.9228	65.4381	116.216	203.879	123.356	0.045776	-1.17276	Proton-coupled amino acid transporter 1
LOCMI13505	11.7848	15.0193	20.6479	39.7425	33.2436	33.5972	0.00412636	-1.16942	NA
LOCMI14992	1.21033	1.05135	1.74713	2.51005	3.48709	2.982	0.00925992	-1.15685
LOCMI11957	31.7871	42.73	70.2824	81.4931	132.974	108.346	0.0341171	-1.15672	NA
LOCMI04162	70.1992	76.6737	77.1121	115.295	215.851	168.284	0.0344431	-1.15649	NA
LOCMI07662	6.94348	10.2882	12.1505	21.9211	15.5757	27.832	0.0358714	-1.15559
LOCMI04847	2.61177	3.30426	4.05017	6.27514	9.8801	6.06341	0.0352992	-1.15378
LOCMI07720	0.891823	0.901161	1.0324	1.75704	2.78967	1.7892	0.0267422	-1.15076	Paired box protein Pax-6
LOCMI05607	373.737	573.664	753.888	1243.82	1317.42	1214.27	0.00373122	-1.15007	NA
LOCMI17546	7.00718	7.13419	5.63848	10.7932	19.8764	13.2202	0.0434633	-1.14411	NA
LOCMI02281	4.0769	4.5058	3.57368	10.4586	6.74171	9.44301	0.0133612	-1.13271	Calpain clp-1
LOCMI13724	6.37016	9.31199	8.49742	21.2518	12.2048	19.2836	0.0298916	-1.12847
LOCMI15025	67.7148	74.571	92.3599	125.837	197.951	188.164	0.0176558	-1.12536	Putative ferric-chelate reductase 1 homolog
LOCMI12934	3.50359	2.02761	3.01778	5.02011	8.25279	5.46701	0.036704	-1.12278
LOCMI01059	38.5395	23.0547	35.4986	71.2019	65.7898	74.3513	0.00206731	-1.12162
LOCMI07142	24.5251	25.9835	51.064	68.7755	78.5758	73.1585	0.0119483	-1.11889	NA
LOCMI03595	86.9527	126.463	108.719	241.049	211.085	247.308	0.00140996	-1.11865	NA
LOCMI14068	47.9036	69.6897	72.7443	139.726	135.648	137.669	0.000717883	-1.11798	Serine proteinase stubble
LOCMI16296	198.558	311.201	368.248	631.864	641.16	626.917	0.00243114	-1.11371	Dehydrogenase/reductase SDR family member 11
LOCMI17492	17.9002	20.5765	26.0482	41.8342	55.2123	42.5433	0.00727681	-1.11312	Metabotropic glutamate receptor 4
LOCMI02259	4.33171	3.37935	4.05017	9.78921	5.46311	10.1388	0.041165	-1.11095	NA
LOCMI16976	74.9768	89.2149	70.6001	201.892	146.458	157.748	0.00710926	-1.10814	NA
LOCMI03808	147.597	168.517	53.9229	237.033	258.277	297.505	0.0232987	-1.09908	Tetraspanin-11
LOCMI00181	4.14061	7.20928	6.67088	15.2277	10.6938	12.5244	0.0137078	-1.09712	Gluce dehydrogenase [FAD, quinone]
LOCMI01703	4.0769	4.43071	4.36784	7.27916	12.0886	8.05141	0.0316027	-1.08539	Anoctamin-10
LOCMI02040	42.3616	48.3623	65.6764	82.8318	144.714	104.37	0.0395506	-1.08531	Putative epidermal cell surface receptor
LOCMI12770	1.01923	2.47819	2.14421	3.26307	3.71957	4.97001	0.0355803	-1.08463	Calcium uptake protein 3, mitochondrial
LOCMI12022	13.887	15.3197	21.6009	24.4312	45.5647	37.7721	0.0453475	-1.08385	Progestin and adipoQ receptor family member 3
LOCMI06215	61.0262	60.3027	60.1967	86.5132	168.427	129.419	0.0460219	-1.08166	Organic cation transporter protein
LOCMI15188	19.1105	24.0309	20.092	32.045	43.7049	58.1491	0.0376635	-1.08162	Platelet-activating factor acetylhydrolase
LOCMI03232	48.7317	51.5914	20.5685	78.4811	72.764	104.668	0.0320489	-1.08124
LOCMI09649	16.6898	25.0072	21.1244	36.3958	47.4245	49.0043	0.00732174	-1.07998	C2 domain-containing protein 2
LOCMI14891	15.8617	16.9719	20.4097	27.6106	49.168	35.5852	0.0376573	-1.076	NA
LOCMI16316	9.04563	10.1381	9.84748	19.8294	18.7141	22.4644	0.000776163	-1.07155	NA
LOCMI07694	2.54807	2.1778	3.81193	6.27514	5.1144	6.46101	0.00879265	-1.06585	NA
LOCMI04257	2.67547	2.92877	4.36784	6.69348	7.20666	6.95801	0.00268719	-1.06537	High affinity cAMP-specific and IBMX-insensitive 3',5'-cyclic phphodiesterase 8A
LOCMI08092	45.1645	51.5163	57.4172	77.728	132.626	110.334	0.027257	-1.05691	NA
LOCMI03173	31.1501	24.9321	19.3773	46.2687	53.7012	56.6581	0.00415907	-1.05169	Neurogenic locus notch homolog protein 1
LOCMI14543	113.771	147.865	89.898	229.419	226.312	272.555	0.00504108	-1.05075
LOCMI16537	11.3389	11.1894	15.3271	19.4111	33.941	25.1482	0.0379039	-1.05036	Ribomal protein S6 kinase alpha-5
LOCMI13422	15.161	12.6913	15.6448	22.2558	28.1292	39.4619	0.0395251	-1.04523
LOCMI04199	1.71994	1.50193	2.46187	4.60177	2.78967	4.27421	0.0338035	-1.04101
LOCMI04785	3.05768	2.328	2.70012	6.44247	4.41698	5.76521	0.0107619	-1.03873	Lipase member H-B
LOCMI05758	687.022	847.992	803.999	1198.05	2122.48	1478.38	0.0419205	-1.03677
LOCMI01440	4.52282	6.98399	9.05333	11.7136	16.6218	13.7172	0.020797	-1.03287
LOCMI16025	13.3773	32.7422	18.1067	51.3725	33.1274	46.7181	0.0491733	-1.03216	Long-chain-fatty-acid--CoA ligase 1
LOCMI17199	173.014	196.678	178.049	310.745	457.855	351.578	0.0127012	-1.03203	Probable chitinase 2
LOCMI02688	435.082	490.832	770.248	1038.16	1376.12	1036.64	0.0188482	-1.02471
LOCMI13056	19.4927	38.5246	30.0984	69.5285	44.2861	64.2125	0.0338339	-1.016	Lysozyme
LOCMI14982	42.2342	60.3778	62.6586	103.498	111.355	118.584	0.00197928	-1.01277	Tetraspanin-9
LOCMI17220	1.01923	1.05135	1.35006	2.51005	2.67344	1.6898	0.0232973	-1.00246	cGMP-dependent protein kinase, isozyme 1
LOCMI11187	25.5444	29.4379	35.4192	57.7313	56.9559	66.2999	0.00189321	-1.00199	NA
LOCMI13542	32.4878	44.232	56.4642	91.5333	96.1275	78.4267	0.00707811	-0.998909	Probable ribonuclease ZC3H12C
LOCMI04039	9.17303	11.0392	11.5152	19.5784	21.5037	22.2656	0.000601046	-0.997642	Protein phphatase PHLPP-like protein
LOCMI04632	14.3329	14.9442	17.3919	23.5108	40.2178	29.5218	0.0354755	-0.996794
LOCMI15758	7.58049	8.26064	8.8945	17.0684	15.8082	16.401	9.96207e-05	-0.994942	Torso-like protein
LOCMI12761	68.097	92.5942	85.3713	150.687	184.7	154.865	0.00326524	-0.994439	Protein takeout
LOCMI01070	16.6898	19.0746	24.301	36.6468	43.24	39.3625	0.00260534	-0.989597	Putative epidermal cell surface receptor
LOCMI17185	347.174	383.744	403.826	518.326	898.973	826.413	0.034966	-0.983459	Chitinase-like protein Idgf4
LOCMI02384	216.84	231.974	182.417	353.583	496.678	397.104	0.0101641	-0.982503
LOCMI09793	1.78365	2.02761	1.98538	3.1794	4.64946	3.67781	0.0122142	-0.982243	NA
LOCMI09436	0.76442	1.42684	2.46187	2.9284	3.13838	3.0814	0.0395746	-0.979846	NA
LOCMI02461	300.672	285.518	333.226	449.802	785.642	577.217	0.0395164	-0.979224	NA
LOCMI07490	5.98795	6.68361	4.6855	9.45454	12.786	12.0274	0.00843071	-0.977023
LOCMI16124	15.6706	22.3788	23.6657	47.189	38.2418	35.8835	0.00943029	-0.976663	Cytochrome P450 18a1
LOCMI01106	18.4098	24.6317	38.3575	55.9742	53.8175	50.1971	0.0129068	-0.976076	Zinc finger and SCAN domain-containing protein 32
LOCMI10906	12.3581	12.7664	11.1975	21.0845	21.8525	28.4284	0.0079679	-0.973285	NA
LOCMI14983	17.1994	27.1099	24.6187	48.4441	40.1016	46.5193	0.00483114	-0.971855
LOCMI14817	1.08293	0.375484	0.714737	1.50603	1.62731	1.1928	0.0412452	-0.970813
LOCMI12923	9.30044	10.063	14.7712	16.2317	28.3617	22.2656	0.0488628	-0.968605	NA
LOCMI17440	1.33773	0.826064	0.952982	1.75704	1.97602	2.3856	0.0140383	-0.958069	Odorant receptor 22c
LOCMI16531	0.891823	0.525677	0.794152	1.42236	1.62731	1.2922	0.00838093	-0.956227	Serine/threonine-protein kinase SIK2
LOCMI06179	1523.3	2014.62	2066.22	3836.95	3280.54	3746.79	0.00199464	-0.955036	NA
LOCMI03548	44.7822	62.4054	51.6199	93.374	114.958	99.1019	0.0038624	-0.952842
LOCMI09548	19.5564	21.1022	17.8684	33.8021	41.1477	38.2691	0.00144533	-0.95065	Cytokine-inducible SH2-containing protein
LOCMI13171	22.2956	24.857	24.9364	39.9099	46.9595	52.0857	0.00358305	-0.946358	Tetratricopeptide repeat protein 39B
LOCMI06430	3.43989	3.75484	5.40023	9.45454	6.16053	8.54841	0.028891	-0.94432	Aquaporin AQPAe.a
LOCMI08351	13.7596	10.5135	23.1892	25.0169	35.6846	30.5158	0.0406984	-0.942238
LOCMI12100	10.0012	11.4898	11.9917	18.3234	22.7823	23.2596	0.00360747	-0.942044
LOCMI16272	34.0167	57.7494	48.7609	104.167	73.3452	91.4481	0.0193264	-0.937279	Peroxidase
LOCMI01425	15.3521	15.4699	25.9688	36.8141	40.9152	30.9134	0.0192917	-0.936484	NA
LOCMI02901	8.02641	11.1894	9.52982	23.5945	13.5997	17.6932	0.0456923	-0.936323
LOCMI13244	310.036	382.843	615.229	827.565	874.447	797.984	0.0137391	-0.93448	NA
LOCMI04427	3.24878	3.37935	2.77953	5.94046	6.50924	5.56641	0.000952876	-0.933166
LOCMI15933	11.7211	7.28438	7.38561	13.0523	20.6901	16.7986	0.0383071	-0.931514	Glucylceramidase
LOCMI09435	14.6514	18.0232	22.1568	28.28	39.6366	36.6787	0.014719	-0.9315	Sulfotransferase 1C4
LOCMI03654	3.56729	2.2529	2.54129	4.85277	6.50924	4.67181	0.0224864	-0.930068	Ras-related and estrogen-regulated growth inhibitor
LOCMI14985	39.495	45.3584	36.2927	61.329	96.9412	72.2639	0.0283842	-0.927266	NA
LOCMI09638	91.0933	94.0962	83.4654	155.54	191.558	163.712	0.00206715	-0.926775	Transcription factor AP-1
LOCMI13100	10.3834	9.38709	12.2299	14.642	24.8746	21.371	0.0365594	-0.925375	Cadherin-23
LOCMI04068	6.68867	4.95638	2.22363	8.28318	10.345	7.85261	0.0496296	-0.925264	Putative nuclease HARBI1
LOCMI09185	26.3088	37.7736	29.3042	60.6597	53.585	61.9263	0.00303979	-0.916183	Natterin-4
LOCMI02584	58.924	99.2779	107.449	175.202	160.174	165.402	0.00741953	-0.914924	Delta-like protein 1
LOCMI06919	113.07	150.419	189.088	227.913	293.265	331.798	0.0234623	-0.914369	Bifunctional 3'-phphoadenine 5'-phphulfate synthase
LOCMI07422	27.9013	29.6632	48.3638	66.4328	66.4872	66.3993	0.0089388	-0.912634
LOCMI15155	23.6333	32.6671	34.625	46.687	59.6293	64.8089	0.0136876	-0.912379	Facilitated trehale transporter Tret1
LOCMI16097	12.0396	10.063	10.0063	19.6621	21.7362	19.0848	0.000830078	-0.911121	Acetylcholinesterase 1
LOCMI00054	3.05768	3.15406	1.5883	3.76508	5.92806	5.06941	0.045281	-0.910175	NA
LOCMI04352	1.14663	1.05135	1.74713	2.42639	2.09226	2.8826	0.0218701	-0.908654
LOCMI11199	0.828121	0.976257	1.0324	1.50603	1.74355	2.0874	0.00969832	-0.905474	Chitooligaccharidolytic beta-N-acetylglucaminidase
LOCMI05292	45.8015	41.0779	50.0316	76.222	96.9412	82.4027	0.004039	-0.899991	Renin receptor
LOCMI13592	163.968	147.039	245.314	261.297	414.732	360.922	0.0417783	-0.898287
LOCMI10301	15.9254	7.73496	15.4065	21.5028	21.155	30.1182	0.0466585	-0.896313	PI-PLC X domain-containing protein 1
LOCMI02335	0.637016	0.826064	0.873567	1.67337	1.16236	1.491	0.0161996	-0.892355	Chondroitin sulfate proteoglycan 4
LOCMI02367	6.94348	5.25677	5.55906	9.11987	11.6236	12.3256	0.00982554	-0.892266
LOCMI07794	11.4026	8.93651	9.76807	16.399	22.4336	17.0968	0.0134607	-0.889852	NA
LOCMI02567	249.137	237.831	271.6	450.22	440.071	512.408	0.000963151	-0.886845
LOCMI15513	235.569	200.658	176.858	372.492	389.276	367.582	0.000708272	-0.881217	DnaJ protein homolog 1
LOCMI15986	268.566	266.293	282.718	386.465	640.23	479.307	0.0366385	-0.881186	V-type proton ATPase subunit B
LOCMI07167	6.68867	8.41083	5.40023	12.8013	14.6458	10.3376	0.0193615	-0.879695	Zinc finger HIT domain-containing protein 1
LOCMI01830	9.61895	11.5649	12.0711	23.4272	21.2713	16.401	0.0136657	-0.878686	Cadherin-23
LOCMI09635	31.4049	36.1966	38.7546	51.3725	83.9227	60.2365	0.0404599	-0.877687	Zinc finger protein 395
LOCMI02748	4.0132	6.30812	5.40023	9.53821	8.36902	10.934	0.0118351	-0.877376
LOCMI03250	3.43989	1.80232	3.49427	4.7691	6.27677	5.06941	0.0270434	-0.877263
LOCMI08382	46.1837	45.4335	62.4998	79.0667	107.402	96.6169	0.0124803	-0.877002	Sn1-specific diacylglycerol lipase alpha
LOCMI16859	1.33773	1.35174	1.66772	3.26307	2.44097	2.2862	0.0197023	-0.87678	LIM domain only protein 3
LOCMI00673	58.8603	58.5754	80.6858	105.339	143.668	114.708	0.0156107	-0.876256	NA
LOCMI07709	44.7822	53.4689	93.8688	104.084	135.532	112.024	0.0406426	-0.872234	Serine proteinase stubble
LOCMI15190	1.91105	2.40309	3.81193	4.01609	5.57935	5.26821	0.0391287	-0.870839	Vesicular glutamate transporter 2
LOCMI16491	67.9059	79.3021	73.3796	131.694	134.834	136.675	7.153e-05	-0.870128	Probable nuclear hormone receptor HR3
LOCMI06243	11.7211	12.8415	11.5946	19.9131	21.62	24.5518	0.00211359	-0.869138	Cytpin-A
LOCMI12613	1.52884	1.57703	1.19123	3.01207	2.67344	2.1868	0.0113476	-0.868291	Echinoderm microtubule-associated protein-like CG42247
LOCMI01153	16.1165	18.0232	18.742	30.3717	30.3377	35.6847	0.00171686	-0.866404
LOCMI13593	30.6405	26.7344	33.9897	45.5993	68.4633	52.3839	0.024301	-0.864233	NA
LOCMI15083	33.6345	26.0586	21.7598	42.0853	56.2584	50.0977	0.014205	-0.86376	NA
LOCMI14639	9.81005	10.5886	10.9593	19.5784	18.1329	18.886	9.73096e-05	-0.852383
LOCMI03809	186.582	209.895	262.626	319.279	479.359	389.847	0.0266089	-0.850489	NA
LOCMI12169	11.6574	10.2132	10.8799	13.8053	23.7122	21.5698	0.044587	-0.847596	Solute carrier organic anion transporter family member 5A1
LOCMI12609	1.78365	1.20155	0.794152	2.25905	2.20849	2.3856	0.0246733	-0.84428
LOCMI02589	0.76442	0.826064	0.635321	1.3387	1.39484	1.2922	0.000701926	-0.843117	Probable glycoprotein hormone G-protein coupled receptor
LOCMI01709	12.7403	20.2761	18.742	34.3041	29.2916	29.1242	0.00880462	-0.842735	Cadherin-23
LOCMI16083	99.4382	99.7284	102.843	136.882	231.078	173.453	0.0437532	-0.841797	V-type proton ATPase subunit C
LOCMI06282	9.30044	6.23303	7.3062	15.8133	13.8321	11.3316	0.0185835	-0.841416	Uncharacterized 23.6 kDa protein in LEF2-PH intergenic region
LOCMI13840	16.1165	17.873	16.1213	31.292	26.7344	31.7086	0.00146986	-0.840986	NA
LOCMI11945	92.877	103.183	92.7569	205.322	130.301	180.908	0.0274154	-0.838909	NA
LOCMI00913	4.77762	5.33187	5.00316	8.78519	8.95021	9.24421	4.63899e-05	-0.835175	NA
LOCMI11706	37.0743	38.6748	34.3074	50.3684	84.2714	61.8269	0.0454963	-0.834753	NA
LOCMI04025	7.899	6.08283	8.8945	12.2156	17.203	11.431	0.0392959	-0.833442
LOCMI15805	49.6236	51.2911	50.6669	77.6444	101.707	90.5535	0.00480552	-0.831875	Hydroxymethylglutaryl-CoA synthase 1
LOCMI11570	7.26199	10.5135	13.8977	18.4907	18.4816	19.2836	0.0132968	-0.830901
LOCMI16706	0.76442	0.67587	0.952982	1.17136	1.62731	1.491	0.0160877	-0.829935	Glutamate-gated chloride channel
LOCMI17553	105.108	160.407	187.738	284.975	273.853	244.922	0.0124993	-0.826573	NA
LOCMI03884	64.2112	69.9901	69.4089	106.677	128.906	125.443	0.00183092	-0.826096	NA
LOCMI01342	8.09011	12.7664	11.0387	20.1641	16.9705	19.1842	0.00802076	-0.822406	Cadherin-23
LOCMI08451	29.6213	37.6985	43.9166	55.7232	77.8784	62.8209	0.0213488	-0.820143	Low affinity cationic amino acid transporter 2
LOCMI01200	27.0732	37.3982	25.8894	58.9863	43.24	57.1551	0.0203248	-0.81939	Leucine zipper putative tumor suppressor 2
LOCMI10793	12.167	13.6676	14.8506	17.2357	29.4078	25.2476	0.0465996	-0.819258	Sodium-independent sulfate anion transporter
LOCMI15205	1108.92	1248.41	665.499	1579.08	1966.72	1787.81	0.0209054	-0.819185	60S ribomal protein L38
LOCMI13875	125.301	129.392	165.819	219.964	269.32	252.576	0.00524077	-0.818962	Protein Skeletor, isoforms D/E
LOCMI08511	85.5513	115.198	118.329	192.019	173.773	196.713	0.00296534	-0.818116	Membrane metallo-endopeptidase-like 1
LOCMI15970	132.245	134.724	156.686	196.872	306.399	243.729	0.0299422	-0.818052	V-type proton ATPase catalytic subunit A
LOCMI01591	2.61177	3.75484	4.36784	5.68946	6.85795	6.36161	0.0114784	-0.817204
LOCMI10703	291.817	285.668	288.595	412.318	643.485	467.678	0.0347285	-0.81469	Transmembrane emp24 domain-containing protein 1
LOCMI11488	12.2307	13.1419	14.6918	23.5108	19.644	27.0368	0.011175	-0.810174	Solute carrier organic anion transporter family member 4A1
LOCMI16051	422.151	424.372	422.251	588.106	892.347	742.718	0.0223179	-0.809118	V-type proton ATPase subunit E
LOCMI14840	46.3748	47.1607	44.8696	65.6798	85.6663	91.2493	0.0111794	-0.809079	Collectin-43
LOCMI16672	35.0996	39.2005	49.8727	81.9115	61.1404	74.3513	0.014325	-0.808885	Nuclear factor interleukin-3-regulated protein
LOCMI09061	255.953	241.511	239.357	398.095	477.616	413.604	0.00177926	-0.807131
LOCMI01405	24.7799	33.1177	32.0043	53.7988	56.3747	46.9169	0.00433536	-0.80549	Cadherin EGF LAG seven-pass G-type receptor 3
LOCMI02332	12.9951	12.5412	12.9447	19.1601	25.9207	22.2656	0.00797801	-0.805212	Extin-1
LOCMI08052	4.65022	4.5809	3.49427	7.4465	7.55537	7.25621	0.00116832	-0.803206	NA
LOCMI12147	559.364	590.335	500.077	789.496	1215.37	868.658	0.0377633	-0.800489	60S ribomal protein L12
LOCMI13281	47.0118	64.0575	60.1967	103.582	82.9928	111.527	0.0131486	-0.799956	Scavenger receptor class B member 1
LOCMI10188	21.2126	21.5528	22.8716	33.8857	38.1256	42.1457	0.00267832	-0.797945	Facilitated trehale transporter Tret1
LOCMI15938	852.837	962.965	948.614	1456.75	1694.26	1648.05	0.00108686	-0.79577	V-type proton ATPase 16 kDa proteolipid subunit
LOCMI01954	19.3016	22.529	23.1892	34.3878	39.4042	39.0643	0.00138096	-0.795363	Manne-6-phphate isomerase
LOCMI13322	28.4746	32.7422	54.1612	57.0619	77.181	64.9083	0.0473918	-0.787653	NA
LOCMI08847	1.27403	0.976257	0.794152	2.17538	1.51107	1.5904	0.0417851	-0.787122	NA
LOCMI11809	9.68265	11.0392	9.37099	14.14	21.3875	16.5004	0.0290653	-0.786777	XK-related protein 4
LOCMI14535	6.11536	5.93264	8.02093	8.78519	13.251	12.6238	0.0347391	-0.786002	NA
LOCMI16567	2.73917	2.85368	3.6531	5.52212	5.69559	4.67181	0.00660229	-0.78096	Zinc finger protein 665
LOCMI16384	2.03845	2.1778	2.6207	4.43443	3.37086	3.87661	0.0102991	-0.775516	Serpin B8
LOCMI00233	19.429	28.0111	31.2896	44.3443	43.3562	46.7181	0.00721927	-0.772785
LOCMI03664	15.2884	12.0155	10.4034	18.5744	24.5259	21.4704	0.0161632	-0.772299	Ubiquitin-like modifier-activating enzyme 1
LOCMI10700	15.9891	21.4026	20.1715	35.3918	31.2676	31.2116	0.0033127	-0.766857	Cadherin-23
LOCMI12603	13.3773	14.719	14.7712	19.5784	30.2215	23.1602	0.0337091	-0.765044	Putative ATPase N2B
LOCMI06157	16.5624	15.0193	19.3773	24.5985	34.6385	27.335	0.0218687	-0.763072	SUN domain-containing protein 1
LOCMI17444	0.891823	0.826064	0.794152	1.08769	1.62731	1.5904	0.0275636	-0.760503	Odorant receptor Or1
LOCMI15778	35.6729	37.9989	35.2603	67.4368	48.5868	68.3873	0.0180163	-0.760078	V-type proton ATPase 116 kDa subunit a isoform 1
LOCMI17475	2.48436	1.80232	2.38246	3.59775	3.95204	3.77721	0.00275261	-0.759019	Cytochrome P450 4C1
LOCMI05447	63.3831	84.4087	97.9983	131.778	158.43	124.35	0.0175937	-0.754189	Speckle-type POZ protein B
LOCMI07382	735.372	793.322	384.052	933.824	1212	1069.25	0.0452398	-0.749151	40S ribomal protein S15
LOCMI10052	458.715	459.517	368.884	629.856	813.423	716.874	0.00881183	-0.746925	NA
LOCMI14724	22.9963	25.6831	29.7013	32.4634	51.3765	47.5133	0.0441305	-0.743961	NA
LOCMI06862	12.7403	13.7427	11.0387	17.9051	23.1311	21.868	0.00862034	-0.743119	Protein cueball
LOCMI06331	6.75237	6.30812	8.17976	12.2993	10.1126	13.0214	0.0104563	-0.739766	UNC93-like protein
LOCMI12447	101.349	106.863	123.888	151.273	220.268	182.697	0.02456	-0.738711	ABC transporter G family member 20
LOCMI08447	15.3521	18.6991	17.5508	26.7739	29.0591	30.2176	0.00123655	-0.737678	Large neutral amino acids transporter small subunit 1
LOCMI15650	13.8233	13.5925	11.0387	19.4948	19.4115	25.2476	0.0157849	-0.737122	Esterase FE4
LOCMI02465	14.3966	14.9442	19.2185	26.5229	24.4097	29.9194	0.0082593	-0.736546
LOCMI06265	7.13458	4.35561	5.08257	8.03218	10.9262	8.74721	0.0368611	-0.735077	Rhomboid-related protein 3
LOCMI07113	7.07088	6.23303	7.3062	11.2952	11.7399	11.2322	0.000231958	-0.732247	Multidrug resistance-associated protein 4
LOCMI15543	17.3268	16.1458	18.2655	25.6862	34.0573	26.2416	0.0146204	-0.731248	ATP-binding cassette sub-family G member 2
LOCMI07412	181.741	171.296	173.999	259.54	333.715	280.805	0.00654576	-0.729692	BAG domain-containing protein Samui
LOCMI03855	11.5937	12.4661	13.6594	19.3274	21.9687	21.0728	0.00110592	-0.725057	5'-nucleotidase
LOCMI04061	562.231	591.687	615.944	773.264	1172.13	969.052	0.0303971	-0.719542	Myin-2 essential light chain
LOCMI06662	279.077	256.906	242.057	397.593	419.497	463.304	0.00162961	-0.718609	Tropomyin-1, isoforms 9A/A/B
LOCMI10895	1.71994	1.27664	1.19123	2.42639	2.20849	2.2862	0.00659945	-0.717074	Dynein assembly factor 3, axonemal
LOCMI03459	9.17303	8.63612	7.62386	16.399	14.9945	10.3376	0.045077	-0.713467	BolA-like protein DDB_G0274169
LOCMI12099	5.92425	5.85754	6.19438	8.61786	11.2749	9.64181	0.00783891	-0.713346
LOCMI06544	9.23674	6.68361	10.324	12.7176	16.6218	13.7172	0.0244558	-0.711865	Tensin-4
LOCMI13011	36.6921	45.2833	51.6993	79.1504	61.954	77.6315	0.0155274	-0.71124	ATP-binding cassette sub-family G member 4
LOCMI07262	33.953	34.92	35.4192	56.8946	52.7713	60.7335	0.000707538	-0.70843	Phphatidylcholine:ceramide cholinephphotransferase 2
LOCMI12356	25.5444	18.1734	19.2185	33.2164	38.2418	31.5098	0.0121015	-0.708274	Allatotropin
LOCMI12533	45.2919	35.4456	38.1193	59.9903	61.8378	72.3633	0.00660114	-0.707653	Four and a half LIM domains protein 2
LOCMI10804	82.2388	84.9344	89.4215	129.268	161.452	128.226	0.00820137	-0.70707	Tyrine--tRNA ligase, cytoplasmic
LOCMI14060	6.87978	7.50967	7.78269	12.9686	10.2288	12.8226	0.00766487	-0.701857	Cytoglobin-2
LOCMI15605	2.73917	3.37935	2.38246	4.85277	4.30075	4.67181	0.00602047	-0.700588	Neuroligin-4, X-linked
LOCMI00230	708.744	716.197	675.506	1038.41	1249.77	1125.01	0.00220486	-0.700399	Translocon-associated protein subunit delta
LOCMI09303	31.4049	30.4142	32.0043	40.3282	63.3489	48.7061	0.0443464	-0.698273	Unconventional myin-XV
LOCMI16619	12.2944	17.9481	11.4358	20.1641	23.4798	23.9554	0.0217156	-0.69684	Protein charybde
LOCMI01088	32.4241	33.9437	33.7515	48.6951	60.3267	52.7815	0.00393819	-0.691835	Phphatidylethanolamine-binding protein homolog F40A3.3
LOCMI15003	30.5768	30.5644	30.0984	44.7626	61.3728	41.2511	0.0393531	-0.690668	NA
LOCMI10631	18.3461	18.0983	21.6803	25.1005	31.8488	36.8775	0.0298224	-0.690134	NA
LOCMI09644	15.8617	21.0271	15.1683	24.4312	33.0111	26.341	0.0295287	-0.685079	NA
LOCMI13508	2.73917	3.37935	2.6207	4.85277	3.71957	5.46701	0.0349971	-0.684815	Synaptic vesicle glycoprotein 2A
LOCMI11326	678.359	703.281	560.83	1056.9	932.333	1128.59	0.00560063	-0.682639	Acyl-CoA-binding protein homolog
LOCMI07116	65.8038	72.7687	73.459	109.438	126.233	104.569	0.00364776	-0.682137	Isovaleryl-CoA dehydrogenase, mitochondrial
LOCMI04193	27.9013	26.5842	26.6835	42.8383	38.358	49.0043	0.00631114	-0.68176	NA
LOCMI12398	31.3412	29.7383	36.0545	43.0056	63.4651	49.2031	0.0371305	-0.679463	Protocadherin-15
LOCMI08172	53.0635	54.2949	66.3117	81.2421	113.912	82.7009	0.0387905	-0.677636	Alpha-1,6-mannyl-glycoprotein 2-beta-N-acetylglucaminyltransferase
LOCMI05713	33.2523	37.0227	29.5424	58.9863	54.5149	46.1217	0.0101241	-0.67723	Guanine nucleotide-binding protein subunit gamma-1
LOCMI03601	67.46	67.0614	87.5155	106.175	131.231	117.59	0.0110251	-0.676896	Glutamyl aminopeptidase
LOCMI07406	9.93745	9.46219	15.8036	16.4827	19.4115	20.1782	0.0404869	-0.67198	NA
LOCMI04859	5.60574	5.78245	5.79731	7.78117	10.81	8.84661	0.0184077	-0.67143	Folliculin-interacting protein 2
LOCMI15894	179.639	180.908	210.053	244.228	374.63	288.857	0.0467453	-0.669626	V-type proton ATPase subunit F
LOCMI07400	20.1934	21.6279	22.7127	32.7981	31.7325	37.9709	0.00356011	-0.667789	Ubiquitin carboxyl-terminal hydrolase 2
LOCMI07902	23.1874	29.513	24.2216	45.0137	35.9171	41.1517	0.0101557	-0.667281	Coiled-coil domain-containing protein 177
LOCMI17203	59.6884	58.9509	65.041	105.088	75.6699	110.831	0.0312919	-0.667056	Apolipoprotein D
LOCMI16520	47.4577	45.5086	45.1872	64.9268	74.6238	79.8183	0.00360315	-0.666629	Death-associated protein kinase related
LOCMI08380	52.3627	54.6704	49.7933	71.2856	101.823	75.9417	0.0328586	-0.666564	Probable Ufm1-specific protease 2
LOCMI01960	22.7415	20.952	22.1568	28.6983	42.6588	33.1996	0.0358427	-0.665088	Cubilin
LOCMI11763	501.268	475.963	512.069	736.283	876.307	747.29	0.00328261	-0.664045	Translocon-associated protein subunit alpha
LOCMI11737	2.73917	2.92877	3.41485	3.59775	5.46311	5.36761	0.0493857	-0.663494
LOCMI05375	250.093	240.835	231.019	338.774	436.235	366.886	0.00898249	-0.661359	Calcineurin B homologous protein 1
LOCMI06755	54.2738	59.2513	83.9419	92.7047	117.631	101.885	0.0308876	-0.660942	Fibropellin-1
LOCMI10321	13.1862	16.0707	12.627	21.1681	19.2952	25.7446	0.0208751	-0.660821
LOCMI13307	41.0239	41.8289	43.2813	62.7514	62.0703	74.5501	0.00400961	-0.660491	NA
LOCMI13531	48.3495	47.386	51.9375	66.1818	91.943	74.8483	0.0209154	-0.657142	Kyphcoliis peptidase
LOCMI15206	57.5863	65.9349	80.6064	123.244	91.2456	107.054	0.0266623	-0.656008	Aquaporin AQPAn.G
LOCMI04929	37.6477	39.5009	40.9782	53.7152	57.0721	75.2459	0.0285714	-0.655124	Protein neuralized
LOCMI08969	14.524	13.4423	13.58	22.6742	22.8986	19.88	0.00149627	-0.6549	Solute carrier family 25 member 35
LOCMI00164	629.627	616.844	636.433	855.761	1177.01	930.087	0.0208161	-0.65399	60S ribomal protein L35a
LOCMI11720	3.8221	3.75484	3.89134	5.10378	6.62548	6.36161	0.00940819	-0.653692	NA
LOCMI08220	13.2499	12.7664	15.8036	17.5704	23.8285	24.4524	0.0285586	-0.653684	NA
LOCMI06903	9.81005	6.98399	8.17976	11.7973	15.227	12.3256	0.0234937	-0.651943
LOCMI14545	23.8881	27.4854	20.8068	38.9059	31.2676	43.1397	0.0260484	-0.650979	NA
LOCMI06722	9.93745	9.01161	11.674	13.4706	16.6218	17.9914	0.0198306	-0.649696
LOCMI12281	3.63099	2.40309	2.14421	3.84875	4.88193	4.17481	0.0458708	-0.648803	Serine/threonine-protein phphatase 6 regulatory ankyrin repeat subunit C
LOCMI09306	2.35696	1.50193	1.35006	2.76106	2.67344	2.7832	0.0334729	-0.648527
LOCMI13553	686.067	647.859	645.328	958.506	1136.44	1007.22	0.00238661	-0.648292	Translocon-associated protein subunit beta
LOCMI13730	7.32569	10.1381	6.82971	12.7176	10.5775	14.7112	0.0441517	-0.646495	Kinesin-like protein KIF14
LOCMI13200	30.6405	29.2126	27.8747	40.3282	49.4005	47.6127	0.00459898	-0.645566	Spectrin beta chain, non-erythrocytic 5
LOCMI13895	325.388	333.955	356.018	436.75	635.813	513.501	0.0316139	-0.643385	Immediate early response gene 5 protein
LOCMI04967	14.8425	22.0033	14.2947	24.7659	26.6181	28.4284	0.0239907	-0.641863	X-ray repair crs-complementing protein 5
LOCMI12738	6.81607	7.20928	7.38561	11.8809	9.76386	11.7292	0.00474751	-0.641682
LOCMI13489	183.652	182.71	202.191	243.81	365.564	277.724	0.0448712	-0.641651	NA
LOCMI06205	13.1225	11.64	12.627	17.2357	19.5277	21.5698	0.0062256	-0.640195	Probable cation-transporting ATPase 13A3
LOCMI02831	3.37619	3.22916	3.73251	5.43845	4.76569	5.86461	0.0056521	-0.636717
LOCMI00306	34.5263	34.3943	22.4745	49.5318	49.8654	42.6427	0.0219572	-0.635187	Charged multivesicular body protein 5
LOCMI09795	28.4746	30.1138	30.4954	36.6468	53.7012	48.1097	0.0312548	-0.635047	Protein phphatase Slingshot
LOCMI16553	5.35094	5.18167	4.12959	6.02413	8.36902	8.34961	0.0360004	-0.628037	Zinc finger protein 99
LOCMI15210	339.785	400.416	491.421	684.074	642.09	576.72	0.0143459	-0.627665	Aquaporin AQPAe.a
LOCMI14933	34.3352	33.418	39.9458	46.6034	64.2788	55.5647	0.0235135	-0.627318	Solute carrier family 2, facilitated gluce transporter member 1
LOCMI12956	373.737	374.357	402.873	491.72	702.998	582.982	0.0279559	-0.6271	Protein transport protein Sec61 subunit alpha isoform 2
LOCMI16510	5.41464	4.73109	4.05017	6.1078	7.90408	7.95201	0.0231927	-0.624389	Period circadian protein
LOCMI15599	20.1297	17.873	22.3951	30.1207	28.8266	33.9948	0.00589433	-0.62198	Esterase CM06B1
LOCMI09283	16.3076	17.1221	16.7566	21.5028	32.0813	23.7566	0.0485075	-0.621746	Beta-hexaminidase subunit beta
LOCMI03880	26.5636	23.8057	23.1098	41.0812	32.8949	39.0643	0.00791327	-0.621626
LOCMI10581	13.1862	14.3435	17.7096	21.4191	23.7122	24.353	0.00759813	-0.619361	Sodium-coupled monocarboxylate transporter 2
LOCMI06030	40.7053	40.9277	35.4986	60.576	63.4651	55.7635	0.00187336	-0.617819	Solute carrier family 35 member E1 homolog
LOCMI10222	90.9659	87.4877	93.2334	113.12	168.194	135.582	0.0395119	-0.617381	Filamin-A
LOCMI02248	129.633	136.451	213.15	242.388	245.724	246.612	0.0336317	-0.616564
LOCMI12739	10.5745	10.5135	12.1505	16.2317	16.5056	18.1902	0.00192465	-0.615614
LOCMI05182	48.7317	52.3424	50.3492	71.5366	86.2474	74.2519	0.00441444	-0.615373	Leucine--tRNA ligase, cytoplasmic
LOCMI13720	170.72	174.525	184.879	230.088	308.724	272.058	0.0154783	-0.613024	Glycerophphocholine phphodiesterase GPCPD1
LOCMI12737	3.9495	3.60464	4.209	5.52212	5.92806	6.56041	0.00396776	-0.612778	Cordon-bleu protein-like 1
LOCMI08739	36.6921	35.0702	42.5665	50.0338	62.419	62.4233	0.0128466	-0.612687	Receptor-type tyrine-protein phphatase kappa
LOCMI12945	8.34491	7.20928	8.17976	13.889	10.9262	11.431	0.0131555	-0.611796	Calcium-binding protein E63-1
LOCMI13996	12.0396	12.9166	14.3741	15.8133	23.7122	20.5758	0.0445269	-0.609842	Rho guanine nucleotide exchange factor 26
LOCMI06439	627.206	647.484	661.767	969.802	1024.04	958.317	0.000115913	-0.608343	Transforming growth factor-beta-induced protein ig-h3
LOCMI01697	10.3834	12.2408	10.1651	16.9847	13.3672	19.5818	0.0407942	-0.607887	Tetranectin-like protein
LOCMI13776	116.956	164.312	145.25	215.781	210.039	223.949	0.00655756	-0.607392	Androgen-induced gene 1 protein
LOCMI06795	451.517	470.481	508.019	587.102	877.585	713.991	0.0435955	-0.607369	Myin regulatory light chain sqh
LOCMI12223	328.7	272.826	350.459	458.838	535.385	455.948	0.00882886	-0.607163	Staphylococcal nuclease domain-containing protein 1
LOCMI13122	2.73917	2.85368	3.01778	4.09976	4.76569	4.27421	0.00217205	-0.606967	NA
LOCMI08050	1487.62	1464.76	1469.1	1870.49	2648.1	2213.94	0.0267224	-0.606599	40S ribomal protein S10
LOCMI01868	6.75237	6.15793	5.71789	8.61786	10.345	9.44301	0.00498872	-0.605254	NA
LOCMI07811	219.261	239.333	307.337	322.458	450.649	389.251	0.044247	-0.601724	Chloride intracellular channel exc-4
LOCMI15897	111.414	111.143	116.82	176.708	169.589	168.185	5.45647e-05	-0.600232	Carnitine O-palmitoyltransferase 1, liver isoform
LOCMI13781	188.812	192.323	192.82	246.989	324.3	297.703	0.0123479	-0.598292	V-type proton ATPase subunit H
LOCMI04662	25.5444	21.778	23.7451	31.2083	37.5444	38.8655	0.00942377	-0.597397	NA
LOCMI00394	1905.44	2001.48	2163.75	2556.24	3654.59	2971.96	0.034387	-0.597068	40S ribomal protein S3
LOCMI05975	165.051	226.266	175.428	311.665	291.87	253.073	0.0194603	-0.595967
LOCMI07745	25.6081	31.09	26.3658	38.9059	46.4946	40.1577	0.0082179	-0.595434	Putative fatty acyl-CoA reductase CG5065
LOCMI07993	242.894	242.412	215.612	294.178	424.031	339.948	0.0381344	-0.59409	Protein Asterix
LOCMI04483	8.15381	8.41083	7.38561	12.6339	12.786	10.7352	0.00503151	-0.592993	Folliculin-interacting protein 1
LOCMI14336	30.7679	35.9713	33.1955	51.6235	46.2621	52.7815	0.00252322	-0.592736	NA
LOCMI06516	48.8592	52.793	46.0608	82.2461	64.9762	75.3453	0.00978299	-0.591753	Protein unzipped
LOCMI01249	1020.63	1027.62	1067.18	1276.2	1863.97	1552.83	0.0367106	-0.59105	60S ribomal protein L35a
LOCMI13909	46.12	49.8642	48.8403	62.2494	84.5039	70.8723	0.0209934	-0.586954	Ell-associated factor Eaf
LOCMI12102	38.4758	31.9912	39.3105	60.1576	51.0278	53.4773	0.00691138	-0.585184
LOCMI07763	36.8195	36.0464	39.1517	47.7747	68.4633	51.8869	0.0429843	-0.584791	Golgin-45

## Sheet: MvsA UP
GeneID	M1	M2	M3	A1	A2	A3	Pval	Log2FC(M/A)	Annotation
LOCMI14013	4.69216	12.292	13.8401	0	0	0.0880892	0.0222755	7.8238	Putative beta-carotene-binding protein
LOCMI14014	39.4754	92.5352	90.0228	6.18611	2.05712	2.90695	0.0153932	4.28762	Putative beta-carotene-binding protein
LOCMI15548	137.705	347.698	159.847	26.4628	7.64073	18.763	0.0417902	3.60258	Juvenile hormone esterase
LOCMI01719	7.24225	4.62676	4.98741	0.687345	0.587749	1.05707	0.00431843	2.80608	NA
LOCMI12177	8.46629	8.90824	18.204	3.7804	3.23262	1.05707	0.049115	2.13977	40S ribomal protein S15a
LOCMI17581	2.24408	3.24564	3.86524	1.37469	0.440812	0.264268	0.0142803	2.11129	Neuroparsin-A
LOCMI17559	2.04007	1.93357	3.49119	0.859181	0.440812	0.440446	0.0215887	2.03642	NA
LOCMI02178	8.26228	6.28411	6.48363	1.37469	1.46937	2.55459	0.00207907	1.94057	NA
LOCMI05884	4.59016	2.69319	6.48363	1.28877	0.881623	1.32134	0.0360683	1.93525	NA
LOCMI15272	19.7887	10.3584	15.9597	2.8353	8.96317	1.93796	0.037373	1.7731	NA
LOCMI17659	3.87613	5.38638	2.24433	1.28877	0.734686	1.32134	0.0426051	1.75643	Krüppel homolog 1
LOCMI01448	3.67213	3.59092	3.86524	1.46061	1.02856	0.792803	0.000247062	1.74189	Probable imidazolonepropionase
LOCMI12178	129.952	264.899	228.922	86.8632	51.2811	48.8014	0.0259998	1.73743	40S ribomal protein S15a
LOCMI05330	4.38615	7.04372	5.86021	2.92122	1.46937	0.880892	0.014951	1.69765	NA
LOCMI17205	33.0491	25.896	33.7897	11.0834	7.05298	12.2444	0.00218885	1.59676	Endocuticle structural glycoprotein SgAbd-3
LOCMI03876	7.65026	5.31732	9.3514	2.40571	2.93874	2.4665	0.0149311	1.51138	NA
LOCMI02276	17.0346	24.4459	13.7154	8.59181	5.73055	5.19727	0.0236281	1.49725	Proton-coupled folate transporter
LOCMI06334	1.83606	1.24301	1.62091	0.773263	0	0.792803	0.0290105	1.46689	NA
LOCMI07374	48.6557	53.2423	82.791	32.0475	16.6039	18.8511	0.0291103	1.44631	NA
LOCMI17206	3.06011	6.28411	5.86021	2.74938	1.76325	1.05707	0.0460817	1.44083	Endocuticle structural glycoprotein ABD-4
LOCMI09372	6.63023	9.25352	13.3413	3.35081	3.23262	4.58064	0.0395229	1.37519	Alpha-tocopherol transfer protein-like
LOCMI03486	16.6266	26.5866	14.9622	10.9975	3.52649	7.83994	0.0476065	1.36623	Glucose dehydrogenase [FAD, quinone]
LOCMI12505	11.6284	9.46069	15.3363	4.89733	6.3183	3.61166	0.0187946	1.30253	Protein white
LOCMI09721	28.663	25.6198	36.9068	16.9259	12.4897	7.92803	0.0135089	1.28496	Dehydrogenase/reductase SDR family member 11
LOCMI14323	1.32605	1.65735	1.49622	0.515509	1.1755	0.264268	0.0432015	1.2685	Ketohexokinase
LOCMI02245	2.24408	1.51923	2.24433	0.601427	1.02856	0.968982	0.0146706	1.20591	NA
LOCMI04938	6.22221	8.42485	8.10454	4.89733	1.76325	3.2593	0.0197034	1.17229	General transcription factor IIH subunit 5
LOCMI15500	65.8943	50.0657	93.2646	27.8375	41.2893	24.2245	0.0473069	1.1663	Protein takeout
LOCMI10899	18.4626	12.4992	11.471	7.81855	5.43668	5.7258	0.0274955	1.15306	NA
LOCMI03723	6.52822	6.00788	5.73552	3.35081	2.35099	2.4665	0.00101014	1.1493	Gluce dehydrogenase [FAD, quinone]
LOCMI04939	22.3388	21.6836	26.1839	11.7708	12.1958	7.83994	0.00291089	1.14485	Hydroxyacyl-coenzyme A dehydrogenase, mitochondrial
LOCMI16731	13.7705	9.18446	9.72545	5.06917	6.02442	4.14019	0.019739	1.10681	Endocuticle structural glycoprotein SgAbd-2
LOCMI09174	256.131	240.246	315.952	157.23	115.493	111.257	0.00640059	1.08041	Protein takeout
LOCMI17464	2.75409	1.7264	1.99496	0.601427	1.46937	1.05707	0.0482446	1.0731	NA
LOCMI16714	21.5227	21.5455	19.7003	12.3722	11.608	6.16625	0.00603938	1.06225	NA
LOCMI02590	2.75409	2.2098	2.74308	1.11694	1.76325	0.880892	0.0145886	1.05688	NA
LOCMI16376	1.32605	1.65735	1.24685	0.601427	0.440812	0.968982	0.0210715	1.0351	Insulin-like peptide receptor
LOCMI02103	550.615	485.741	791.751	275.883	314.739	310.603	0.0302126	1.02028	NA
LOCMI06783	2.75409	2.34791	1.87028	0.9451	1.1755	1.32134	0.0133222	1.01813	NA
LOCMI09905	1.93807	1.51923	1.74559	1.28877	0.587749	0.616625	0.0251908	1.01654	Mitochondrial carnitine/acylcarnitine carrier protein CACL
LOCMI04551	3.06011	3.65997	2.86776	1.97612	1.46937	1.32134	0.00660282	1.00212	NA
LOCMI02919	1.83606	1.65735	1.62091	0.859181	1.02856	0.704714	0.00184731	0.989742	Gluce dehydrogenase [FAD, quinone]
LOCMI14787	5.10018	6.49128	7.10706	4.89733	1.91018	2.73077	0.046303	0.947698	NA
LOCMI14901	4.69216	7.11278	6.98238	3.09305	3.08568	3.61166	0.0203854	0.9361	NA
LOCMI16182	1.12204	1.65735	1.12217	0.515509	0.881623	0.704714	0.0444384	0.926257	Probable cytochrome P450 305a1
LOCMI09199	1.22404	1.1049	1.74559	0.601427	0.734686	0.792803	0.0339303	0.912519	Probable imidazolonepropionase
LOCMI01441	94.0472	106.346	89.7734	64.6964	55.3953	34.531	0.0114601	0.908828	Alpha-tocopherol transfer protein-like
LOCMI06290	18.0546	21.5455	21.9446	14.4342	6.75911	11.3635	0.0192731	0.90705	NA
LOCMI06995	73.2385	54.6234	48.8766	32.7348	29.3874	32.7692	0.0214246	0.896148	NA
LOCMI10527	7.14025	6.62939	9.3514	4.46774	3.82037	4.05211	0.0137441	0.894957	Heterogeneous nuclear ribonucleoprotein C
LOCMI04428	1.63206	2.27885	1.99496	1.37469	1.1755	0.704714	0.0317435	0.863973	NA
LOCMI12771	6.52822	4.62676	4.36398	3.69448	2.05712	2.81886	0.0492623	0.83795	NA
LOCMI09252	164.022	126.994	133.787	112.037	76.1135	52.7655	0.0412486	0.81778	NA
LOCMI09998	3.87613	3.79809	5.73552	2.8353	2.20406	2.55459	0.0423174	0.801349	Putative beta-carotene-binding protein
LOCMI14485	5.7122	6.07694	5.23678	3.17897	2.05712	4.49255	0.0308862	0.789156	NA
LOCMI05973	5.61019	6.7675	6.48363	4.98325	2.20406	3.78784	0.0400434	0.760995	NA
LOCMI15540	56.4079	42.4695	56.2331	30.415	29.3874	31.8002	0.010552	0.75771	Probable multidrug resistance-associated protein lethal(2)03659
LOCMI09501	21.0127	19.1976	24.8124	12.8877	15.4284	11.1873	0.0145676	0.721227	NA
LOCMI02123	1.42805	1.38112	1.24685	0.601427	1.02856	0.880892	0.0195525	0.711611	Potassium voltage-gated channel protein Shal
LOCMI08223	2.14207	2.41696	2.36902	1.03102	1.1755	2.02605	0.0491986	0.69558	Facilitated trehale transporter Tret1
LOCMI15423	11.4244	9.18446	11.7204	6.35794	6.75911	6.95905	0.00758661	0.683449	Facilitated trehale transporter Tret1
LOCMI08176	58.448	43.9887	41.6449	33.3362	26.0079	30.567	0.0334211	0.678038	ATP-binding cassette sub-family G member 4
LOCMI10838	5.40619	6.42222	4.98741	2.8353	3.9673	3.78784	0.0198028	0.676916	NA
LOCMI11093	10.5064	13.9493	10.9723	6.18611	8.37542	7.75185	0.0255825	0.674728	NA
LOCMI00771	3.87613	4.97204	3.24182	2.8353	2.35099	2.4665	0.0482338	0.66153	NA
LOCMI03273	4.18214	4.07431	4.61336	2.8353	3.23262	2.20223	0.0109917	0.643493	NA
LOCMI16609	124.138	157.793	161.841	116.591	92.4235	75.7568	0.0345555	0.639803	Endocuticle structural glycoprotein SgAbd-2
LOCMI11922	4.89617	5.59355	4.36398	2.92122	4.11424	2.64268	0.0398945	0.635863	Flavin-containing monooxygenase FMO GS-OX5
LOCMI16124	8.36429	6.14599	7.10706	3.95223	5.43668	4.58064	0.0299964	0.633972	Cytochrome P450 18a1
LOCMI16146	9.38432	8.14862	6.85769	5.06917	5.1428	5.63771	0.0192502	0.621542	Cytochrome P450 9e2
LOCMI09445	21.7267	16.8497	17.83	13.8328	12.4897	10.3945	0.0216201	0.618538	Alpha-tocopherol transfer protein-like
LOCMI15891	298.36	321.525	275.804	233.268	153.549	197.496	0.0174348	0.615851	Aldehyde dehydrogenase family 3 member B1
LOCMI05033	39.4754	34.9424	33.7897	25.9473	24.2446	21.0533	0.00542528	0.603128	Insulin-like growth factor-binding protein complex acid labile subunit
LOCMI14892	5.50819	7.31995	5.86021	4.38183	3.52649	4.49255	0.0296408	0.587503	Multiple C2 and transmembrane domain-containing protein 1

## Sheet: MvsA DN
GeneID	M1	M2	M3	A1	A2	A3	Pval	Log2FC(M/A)	Annotation
LOCMI02348	0	0	0	1.11694	2.64487	2.37841	0.0122196	-7.40082
LOCMI05834	0.306011	0.414337	0	2.14795	3.23262	3.61166	0.00376779	-3.44778
LOCMI02868	2.65209	7.94145	6.10958	60.0568	31.8854	35.5881	0.0146489	-2.92271	Ubiquinone biynthesis O-methyltransferase
LOCMI08809	1.83606	3.65997	2.61839	19.4175	18.3671	13.7419	0.00135992	-2.64242	Carboxypeptidase B
LOCMI16204	0.612021	1.1049	0.374056	5.06917	5.73055	1.93796	0.0405757	-2.52445	Probable cytochrome P450 305a1
LOCMI04389	6.52822	10.4965	8.4786	38.835	30.7099	33.1216	0.000647197	-2.00295
LOCMI16151	0.408014	0.0690561	0.872797	1.63244	2.05712	0.968982	0.0485323	-1.84613	Probable cytochrome P450 301a1, mitochondrial
LOCMI16496	7.03824	4.35054	8.22923	24.9163	26.7426	18.3226	0.00390681	-1.84407	NA
LOCMI00803	1.83606	0	1.49622	4.03815	3.52649	3.87593	0.00981214	-1.81264
LOCMI00739	145.661	117.603	144.136	436.464	616.548	334.475	0.0169904	-1.76787
LOCMI08722	0.612021	0.828673	0.498741	2.66346	1.46937	2.55459	0.0158083	-1.7536
LOCMI12818	1.83606	1.79546	2.86776	9.62283	6.75911	5.19727	0.0200474	-1.74333	Apolipoprotein D
LOCMI02910	28.051	18.2999	44.1386	66.2429	104.325	131.165	0.0255563	-1.74077	Trypsin alpha-3 (Fragment)
LOCMI01942	0.816028	0.345281	0.623426	1.37469	2.79181	1.6737	0.0404116	-1.70148	Trypsin delta/gamma
LOCMI16699	1.93807	0.828673	0.997482	4.98325	4.11424	2.81886	0.0192979	-1.66383	Ubiquinone biynthesis O-methyltransferase
LOCMI06707	0.408014	0.759617	0.498741	1.8902	1.61631	1.93796	0.00097824	-1.65788	Probable tubulin polyglutamylase TTLL1
LOCMI01447	179.628	242.18	146.381	616.72	706.474	361.43	0.0254758	-1.56734
LOCMI12429	1.12204	0.759617	1.37154	2.14795	4.11424	2.99503	0.0284318	-1.51055
LOCMI00347	46.9216	32.3873	66.7066	135.922	136.652	135.657	0.000926185	-1.48559
LOCMI01022	2.04007	0.89773	1.24685	4.89733	3.9673	2.64268	0.029517	-1.4651	Neprilysin-1
LOCMI12847	1.53005	1.58829	0	2.92122	2.20406	3.69975	0.0481157	-1.45737
LOCMI13131	391.081	217.458	272.063	772.748	866.048	570.554	0.0118896	-1.32708	NA
LOCMI00072	426.987	203.232	509.963	850.16	1161.54	757.568	0.0236712	-1.28043
LOCMI01061	75.6866	67.4678	128.052	180.944	241.565	217.58	0.00898456	-1.23974	Venom allergen 5 2 (Fragment)
LOCMI16610	4.28415	2.62413	6.23426	8.84957	10.8734	10.6588	0.0093685	-1.22374	Cuticle protein 6
LOCMI17386	0.714025	0.690561	0.872797	1.63244	2.20406	1.14516	0.0443124	-1.10831	Odorant receptor Or2
LOCMI04064	49.3697	66.7773	78.8011	108.343	142.676	151.602	0.0116383	-1.04639	Venom allergen 3
LOCMI04792	9.38432	7.04372	10.7229	16.1526	24.3916	14.8871	0.0409066	-1.02975	Solute carrier family 22 member 4
LOCMI12619	4.89617	2.27885	4.73804	7.5608	9.55092	6.69478	0.0295995	-1.0067	NA
LOCMI07406	1.12204	1.31207	1.37154	2.92122	3.08568	1.6737	0.0460662	-0.99692	NA
LOCMI00916	2.34608	1.58829	0.748112	2.49163	3.37955	3.43548	0.0495938	-0.967628	Eukaryotic translation initiation factor 2 subunit 1
LOCMI01372	172.896	181.549	223.062	377.954	435.228	275.807	0.025574	-0.915013
LOCMI01018	19.7887	17.4712	21.0718	31.1883	47.1668	29.3337	0.0460514	-0.882181
LOCMI10749	4.08014	2.76224	5.48615	8.41998	7.78767	6.25434	0.0292367	-0.87795	NA
LOCMI11249	3.67213	2.48602	2.36902	4.38183	5.58361	5.54962	0.015362	-0.858542	Fibroblast growth factor 16
LOCMI04948	1.93807	1.45018	1.99496	3.17897	3.08568	3.34739	0.00173017	-0.84649	Coiled-coil domain-containing protein 134
LOCMI00616	2.14207	3.59092	1.74559	4.7255	3.9673	4.58064	0.0334751	-0.806238	NA
LOCMI17458	1.93807	1.7264	2.36902	4.12407	2.64487	3.61166	0.0375529	-0.800895	Odorant receptor Or2
LOCMI07926	52.6338	54.4853	65.3351	81.3645	118.284	99.5408	0.020559	-0.794484	Aggrecan core protein
LOCMI05589	5.30418	3.31469	4.73804	7.38896	9.40398	6.07816	0.0489695	-0.775736	Dynein light chain 1, axonemal
LOCMI00276	8.87431	8.01051	7.85517	13.661	10.5795	16.5608	0.0380571	-0.726108
LOCMI09192	1.02004	0.966786	0.872797	1.71836	1.32243	1.6737	0.00951664	-0.721546	Protein I'm not dead yet
LOCMI06674	0.816028	1.03584	0.872797	1.71836	1.1755	1.58561	0.0293705	-0.714628	Protein tipE
LOCMI00232	2346.69	2109.66	2228.18	3770.35	3928.51	3129.63	0.0055212	-0.695933	Chemosensory protein 3
LOCMI02287	25.7049	16.2282	20.3237	29.8136	38.0567	31.1836	0.0306669	-0.670029	Thymidylate kinase
LOCMI15145	1.02004	1.24301	1.12217	1.37469	2.05712	1.93796	0.0397206	-0.643542	Calmodulin
LOCMI01034	1.32605	1.58829	1.24685	2.49163	2.35099	1.6737	0.0450963	-0.627477
LOCMI12369	16.8306	12.0848	16.8325	19.4175	24.9793	25.1935	0.032169	-0.607494
