# Supplementary material for: Juvenile hormone suppresses aggregation behavior through influencing antennal gene expression in locusts
Source: PLoS Genet. 2020 Apr 29;16(4):e1008762. doi: 10.1371/journal.pgen.1008762 (PMC7213744; doi:10.1371/journal.pgen.1008762)
Supplement: S2 Dataset — (XLSX) [file pgen.1008762.s007.xlsx]

## Sheet: GO-SvsG UP
GO_ID	GO_Term	GO_Class	Q-Value	Number of DEGs	Number of All Genes
GO:0044710	single-organism metabolic process	BP	6.07e-07	59	1015
GO:0055114	oxidation-reduction process	BP	3.6e-05	35	540
GO:0006188	IMP biosynthetic process	BP	0.00623873	3	4
GO:0006760	folic acid-containing compound metabolic process	BP	0.00693753	4	10
GO:0009069	serine family amino acid metabolic process	BP	0.0132808	4	12
GO:0019751	polyol metabolic process	BP	0.0132808	4	12
GO:0008152	metabolic process	BP	0.0146192	124	3474
GO:0006575	cellular modified amino acid metabolic process	BP	0.0146192	5	23
GO:0044281	small molecule metabolic process	BP	0.0190885	23	406
GO:0046653	tetrahydrofolate metabolic process	BP	0.0235862	2	2
GO:1901615	organic hydroxy compound metabolic process	BP	0.040868	5	31
GO:0009396	folic acid-containing compound biosynthetic process	BP	0.040868	3	9
GO:0072522	purine-containing compound biosynthetic process	BP	0.040868	6	46
GO:0006544	glycine metabolic process	BP	0.0471461	3	10
GO:0006189	'de novo' IMP biosynthetic process	BP	0.0471461	2	3
GO:0009113	purine nucleobase biosynthetic process	BP	0.0471461	2	3
GO:1901605	alpha-amino acid metabolic process	BP	0.0471461	5	34
GO:0016491	oxidoreductase activity	MF	1.88e-05	42	683
GO:0005506	iron ion binding	MF	0.00017795	18	168
GO:0020037	heme binding	MF	0.00223429	16	167
GO:0016742	hydroxymethyl-, formyl- and related transferase activity	MF	0.002246	4	7
GO:0016705	oxidoreductase activity, acting on paired donors, with incorporation or reduction of molecular oxygen	MF	0.00400709	15	161
GO:0016757	transferase activity, transferring glycosyl groups	MF	0.0144032	14	171
GO:0016758	transferase activity, transferring hexosyl groups	MF	0.0146192	12	133
GO:0003824	catalytic activity	MF	0.0175167	128	3628
GO:0016741	transferase activity, transferring one-carbon groups	MF	0.0210479	10	104
GO:0016814	hydrolase activity, acting on carbon-nitrogen (but not peptide) bonds, in cyclic amidines	MF	0.0225723	3	7
GO:0019238	cyclohydrolase activity	MF	0.0235862	2	2
GO:0016740	transferase activity	MF	0.040868	45	1036
GO:0004364	glutathione transferase activity	MF	0.0471461	2	3

## Sheet: GO-SvsG DN
GO_ID	GO_Term	GO_Class	Q-Value	Number of DEGs	Number of All Genes
GO:0015991	ATP hydrolysis coupled proton transport	BP	6.67e-05	8	26
GO:0007155	cell adhesion	BP	0.00805645	11	103
GO:0006629	lipid metabolic process	BP	0.00805645	14	158
GO:0044765	single-organism transport	BP	0.0131899	13	150
GO:0007156	homophilic cell adhesion via plasma membrane adhesion molecules	BP	0.0143797	7	49
GO:0033176	proton-transporting V-type ATPase complex	CC	0.000109478	7	20
GO:0033180	proton-transporting V-type ATPase, V1 domain	CC	0.000109478	5	8
GO:0033178	proton-transporting two-sector ATPase complex, catalytic domain	CC	0.000439883	6	17
GO:0016469	proton-transporting two-sector ATPase complex	CC	0.000771501	8	38
GO:0016020	membrane	CC	0.00805645	70	1605
GO:0042302	structural constituent of cuticle	MF	1.35e-05	16	98
GO:0005509	calcium ion binding	MF	5.64e-05	21	241
GO:0005198	structural molecule activity	MF	0.000286497	24	329
GO:0046961	proton-transporting ATPase activity, rotational mechanism	MF	0.0151322	4	14
GO:0052689	carboxylic ester hydrolase activity	MF	0.0161507	5	25
GO:0022853	active ion transmembrane transporter activity	MF	0.0221736	6	40
GO:0005215	transporter activity	MF	0.0380196	29	564

## Sheet: GO-MvsA UP
GO_ID	GO_Term	GO_Class	Q-Value	Number of DEGs	Number of All Genes
GO:0055114	oxidation-reduction process	BP	0.0111489	9	540
GO:0042302	structural constituent of cuticle	MF	0.00988075	5	98
GO:0016614	oxidoreductase activity, acting on CH-OH group of donors	MF	0.0111489	4	73
GO:0050660	flavin adenine dinucleotide binding	MF	0.0111489	4	74
GO:0016491	oxidoreductase activity	MF	0.0111489	10	683
GO:0005198	structural molecule activity	MF	0.0111489	7	329

## Sheet: GO-MvsA DN
No item enriched

## Sheet: KEGG-SvsG UP
MapID	MapTitle	Q-Value	Number of DEGs	Number of All Genes
map00670	One carbon pool by folate	2.56e-07	8	15
map00053	Ascorbate and aldarate metabolism	3.64e-06	11	47
map00040	Pentose and glucuronate interconversions	0.000265018	10	60
map00260	Glycine, serine and threonine metabolism	0.000910767	7	33
map00983	Drug metabolism - other enzymes	0.00266899	8	53
map00500	Starch and sucrose metabolism	0.00838867	8	64
map00410	beta-Alanine metabolism	0.012848	5	27
map01230	Biosynthesis of amino acids	0.0153287	7	57
map01200	Carbon metabolism	0.0195203	9	95
map00340	Histidine metabolism	0.0211911	4	20
map00980	Metabolism of xenobiotics by cytochrome P450	0.0219958	6	48
map00830	Retinol metabolism	0.02475	5	35
map00860	Porphyrin and chlorophyll metabolism	0.025341	6	51

## Sheet: KEGG-SvsG DN
MapID	MapTitle	Q-Value	Number of DEGs	Number of All Genes
map04145	Phagosome	0.00153097	9	67

## Sheet: KEGG-MvsA UP
MapID	MapTitle	Q-Value	Number of DEGs	Number of All Genes
map00981	Insect hormone biosynthesis	0.00957713	2	18
map00340	Histidine metabolism	0.00957713	2	20
map00982	Drug metabolism - cytochrome P450	0.031981	2	45

## Sheet: KEGG-MvsA DN
No item enriched

## Sheet: IPR--SvsG UP
IPRID	IPRTitle	Q-Value	Number of DEGs	Number of All Genes
IPR010562	Haemolymph juvenile hormone binding	0.00040334	10	50
IPR002401	Cytochrome P450, E-class, group I	0.00040334	13	92
IPR002213	UDP-glucuronosyl/UDP-glucosyltransferase	0.000914461	11	73
IPR004045	Glutathione S-transferase, N-terminal	0.0264808	6	34
IPR016160	Aldehyde dehydrogenase, cysteine active site	0.0264808	4	13
IPR010987	Glutathione S-transferase, C-terminal-like	0.0293119	7	50
IPR016163	Aldehyde dehydrogenase, C-terminal	0.0376166	4	15
IPR007044	Cyclodeaminase/cyclohydrolase	0.0381316	2	2
IPR004210	BESS motif	0.0381316	4	16
IPR005204	Hemocyanin, N-terminal	0.0381316	5	28
IPR003439	ABC transporter-like	0.0381316	9	91
IPR000896	Hemocyanin/hexamerin middle domain	0.0381316	5	30
IPR015590	Aldehyde dehydrogenase domain	0.0381316	4	18
IPR016162	Aldehyde dehydrogenase, N-terminal	0.0381316	4	18
IPR005203	Hemocyanin, C-terminal	0.0381316	5	31
IPR014756	Immunoglobulin E-set	0.0381316	8	79
IPR000192	Aminotransferase, class V/Cysteine desulfurase	0.0381316	3	9
IPR001846	von Willebrand factor, type D domain	0.0381316	3	9
IPR001140	ABC transporter, transmembrane domain	0.0381316	6	46
IPR013788	Hemocyanin/hexamerin	0.0381316	5	32
IPR017871	ABC transporter, conserved site	0.0381316	7	63
IPR002198	Short-chain dehydrogenase/reductase SDR	0.0402025	7	64
IPR019819	Carboxylesterase type B, conserved site	0.0418124	7	65
IPR002376	Formyl transferase, N-terminal	0.0418124	2	3
IPR005442	Glutathione S-transferase, omega-class	0.0418124	2	3
IPR011042	Six-bladed beta-propeller, TolB-like	0.0425887	6	50
IPR011527	ABC transporter type 1, transmembrane domain	0.0425887	6	50

## Sheet: IPR--SvsG DN
IPRID	IPRTitle	Q-Value	Number of DEGs	Number of All Genes
IPR000618	Insect cuticle protein	2.36e-05	16	98
IPR001507	Zona pellucida domain	0.0248141	5	16

[truncated: 2 more sheets: IPR--MvsA UP, IPR--MvsA DN]
