# Supplementary material for: Juvenile hormone suppresses aggregation behavior through influencing antennal gene expression in locusts
Source: PLoS Genet. 2020 Apr 29;16(4):e1008762. doi: 10.1371/journal.pgen.1008762 (PMC7213744; doi:10.1371/journal.pgen.1008762)
Supplement: S3 Dataset — (XLSX) [file pgen.1008762.s008.xlsx]

## Sheet: Figure 1
A	Sample Name	Analyte Peak Area (counts)	Calculated Concentration (ng/mL)	Concentration (ng/mL)/locust		C	编号	Air	V	编号	Air	V	编号	Air	V	编号	Air	V	编号	Air	V	编号	Air	V		D	No.	Air	V	No.	Air	V	No.	Air	V	No.	Air	V	No.	Air	V	No.	Air	V		E	No.	Air	V
	S1d-1	0	0	0			Ace-D2-1		√	P-D2-1		√	Ace-D3-1		√	P-D3-1		√	Ace-D4-1		√	P-D4-1		√			Ace-D2-1	√		P-D2-1	√		Ace-D3-1	N		P-D3-1		√	Ace-D4-1	N		P-D4-1		√			Ace-D2-1		√
	S1d-2	0	0	0			Ace-D2-2		N	P-D2-2		N	Ace-D3-2		√	P-D3-2		√	Ace-D4-2		√	P-D4-2		√			Ace-D2-2	N		P-D2-2	N		Ace-D3-2	√		P-D3-2	√		Ace-D4-2	√		P-D4-2		√			Ace-D2-2		N
	S1d-3	0	0	0			Ace-D2-3	√		P-D2-3	√		Ace-D3-3		√	P-D3-3		N	Ace-D4-3		√	P-D4-3		√			Ace-D2-3		√	P-D2-3		√	Ace-D3-3		√	P-D3-3		√	Ace-D4-3		√	P-D4-3	√				Ace-D2-3	√
	S1d-4	0	0	0			Ace-D2-4	√		P-D2-4	√		Ace-D3-4		N	P-D3-4		√	Ace-D4-4		N	P-D4-4	√				Ace-D2-4	√		P-D2-4		√	Ace-D3-4	√		P-D3-4		N	Ace-D4-4	√		P-D4-4		N			Ace-D2-4	√
	S1d-5	0	0	0			Ace-D2-5		N	P-D2-5		N	Ace-D3-5	√		P-D3-5	√		Ace-D4-5	√		P-D4-5		N			Ace-D2-5	N		P-D2-5	N		Ace-D3-5	N		P-D3-5	√		Ace-D4-5	N		P-D4-5		√			Ace-D2-5		N
	S1d-6	0	0	0			Ace-D2-6	√		P-D2-6	√		Ace-D3-6		√	P-D3-6		√	Ace-D4-6		√	P-D4-6		√			Ace-D2-6		√	P-D2-6	N		Ace-D3-6	√		P-D3-6		√	Ace-D4-6	√		P-D4-6		√			Ace-D2-6	√
	S1d-7	0	0	0			Ace-D2-7		N	P-D2-7		N	Ace-D3-7		N	P-D3-7		N	Ace-D4-7		N	P-D4-7		N			Ace-D2-7		√	P-D2-7		√	Ace-D3-7		√	P-D3-7		N	Ace-D4-7		√	P-D4-7		N			Ace-D2-7		N
	S1d-8	0	0	0			Ace-D2-8	√		P-D2-8	√		Ace-D3-8		√	P-D3-8			Ace-D4-8		√	P-D4-8		√			Ace-D2-8	√		P-D2-8		√	Ace-D3-8	√		P-D3-8		√	Ace-D4-8	√		P-D4-8	√				Ace-D2-8	√
	S2d-1	47680	0.628	1.57			Ace-D2-9		√	P-D2-9		N	Ace-D3-9		√	P-D3-9		√	Ace-D4-9		√	P-D4-9		√			Ace-D2-9	N		P-D2-9	N		Ace-D3-9	√		P-D3-9		√	Ace-D4-9	√		P-D4-9	√				Ace-D2-9		√
	S2d-2	18617	0.225	0.5625			Ace-D2-10	√		P-D2-10	√		Ace-D3-10		√	P-D3-10		√	Ace-D4-10		√	P-D4-10		√			Ace-D2-10		√	P-D2-10		√	Ace-D3-10	√		P-D3-10		√	Ace-D4-10	√		P-D4-10		√			Ace-D2-10	√
	S2d-3	29224	0.372	0.93			Ace-D2-11		√	P-D2-11		√	Ace-D3-11		N	P-D3-11	√		Ace-D4-11		N	P-D4-11	√				Ace-D2-11	√		P-D2-11	√		Ace-D3-11		√	P-D3-11		N	Ace-D4-11		√	P-D4-11		N			Ace-D2-11		√
	S2d-4	13590	0.155	0.3875			Ace-D2-12	√		P-D2-12		N	Ace-D3-12		√	P-D3-12		√	Ace-D4-12		√	P-D4-12		√			Ace-D2-12	N		P-D2-12	N		Ace-D3-12	√		P-D3-12		√	Ace-D4-12	√		P-D4-12		√			Ace-D2-12	√
	S2d-5	22249	0.275	0.6875			Ace-D2-13		N	P-D2-13	√		Ace-D3-13	√		P-D3-13		N	Ace-D4-13	√		P-D4-13		N			Ace-D2-13	N		P-D2-13		√	Ace-D3-13	N		P-D3-13	√		Ace-D4-13	N		P-D4-13	√				Ace-D2-13		N
	S2d-6	24105	0.301	0.7525			Ace-D2-14	√		P-D2-14		N	Ace-D3-14		√	P-D3-14	√		Ace-D4-14		√	P-D4-14		√			Ace-D2-14	N		P-D2-14	N		Ace-D3-14	√		P-D3-14		√	Ace-D4-14	√		P-D4-14	√				Ace-D2-14	√
	S2d-7	20294	0.248	0.62			Ace-D2-15		√	P-D2-15		√	Ace-D3-15		N	P-D3-15		√	Ace-D4-15		N	P-D4-15		N			Ace-D2-15	√		P-D2-15	√		Ace-D3-15	√		P-D3-15	√		Ace-D4-15	√		P-D4-15	√				Ace-D2-15		√
	S2d-8	57918	0.77	1.925			Ace-D2-16		N	P-D2-16	√		Ace-D3-16		√	P-D3-16		√	Ace-D4-16		√	P-D4-16		√			Ace-D2-16		√	P-D2-16		√	Ace-D3-16	√		P-D3-16		√	Ace-D4-16	√		P-D4-16		√			Ace-D2-16		N
	S3d-1	163000	5.75	14.375			Ace-D2-17		√	P-D2-17		√	Ace-D3-17	√		P-D3-17		N	Ace-D4-17	√		P-D4-17	√				Ace-D2-17	√		P-D2-17	√		Ace-D3-17	√		P-D3-17	√		Ace-D4-17	√		P-D4-17		N			Ace-D2-17		√
	S3d-2	40200	0.996	2.49			Ace-D2-18	√		P-D2-18	√		Ace-D3-18		√	P-D3-18		√	Ace-D4-18		√	P-D4-18		√			Ace-D2-18		√	P-D2-18		√	Ace-D3-18		√	P-D3-18		√	Ace-D4-18		√	P-D4-18		√			Ace-D2-18	√
	S3d-3	101200	2.507	6.2675			Ace-D2-19		N	P-D2-19		N	Ace-D3-19		√	P-D3-19		√	Ace-D4-19		√	P-D4-19		√			Ace-D2-19	N		P-D2-19	N		Ace-D3-19	√		P-D3-19		N	Ace-D4-19	√		P-D4-19		N			Ace-D2-19		N
	S3d-4	91200	2.97	7.425			Ace-D2-20		√	P-D2-20		√	Ace-D3-20		√	P-D3-20		√	Ace-D4-20		√	P-D4-20		√			Ace-D2-20	√		P-D2-20	√		Ace-D3-20		√	P-D3-20		N	Ace-D4-20		√	P-D4-20	√				Ace-D2-20		√
	S3d-5	124100	4.041	10.1025			Ace-D2-21		√	P-D2-21		√	Ace-D3-21		√	P-D3-21		N	Ace-D4-21		√	P-D4-21		√			Ace-D2-21		√	P-D2-21	√		Ace-D3-21	√		P-D3-21		√	Ace-D4-21	√		P-D4-21		√			Ace-D2-21		√
	S3d-6	92500	3.02	7.55			Ace-D2-22		√	P-D2-22		√	Ace-D3-22	√		P-D3-22		√	Ace-D4-22	√		P-D4-22	√				Ace-D2-22	√		P-D2-22	√		Ace-D3-22	√		P-D3-22	√		Ace-D4-22		√	P-D4-22	√				Ace-D2-22		√
	S3d-7	176000	6.27	15.675			Ace-D2-23	√		P-D2-23		N	Ace-D3-23		N	P-D3-23	√		Ace-D4-23		N	P-D4-23		N			Ace-D2-23	√		P-D2-23	N		Ace-D3-23	√		P-D3-23		N	Ace-D4-23	√		P-D4-23		N			Ace-D2-23	√
	S3d-8	117000	3.99	9.975			Ace-D2-24		N	P-D2-24	√		Ace-D3-24		√	P-D3-24		N	Ace-D4-72		N	P-D4-24		√			Ace-D2-24	N		P-D2-24		√	Ace-D3-24	√		P-D3-24		√	Ace-D4-24		√	P-D4-24		√			Ace-D2-24		N
	S4d-2	15992	0.188	0.47			Ace-D2-25		√	P-D2-25	√		Ace-D3-25		√	P-D3-25		√	Ace-D4-25		√	P-D4-25		√			Ace-D2-25	√		P-D2-25		√	Ace-D3-25		√	P-D3-25		√	Ace-D4-25		√	P-D4-25		√			Ace-D2-25		√
	S4d-3	29199	0.371	0.9275			Ace-D2-26		√	P-D2-26		√	Ace-D3-26		√	P-D3-26		√	Ace-D4-26	√		P-D4-26		√			Ace-D2-26		√	P-D2-26	√		Ace-D3-26	N		P-D3-26	√		Ace-D4-26	N		P-D4-26		N			Ace-D2-26		√
	S4d-5	67658	0.905	2.2625			Ace-D2-27		N	P-D2-27	√		Ace-D3-27		√	P-D3-27		√	Ace-D4-27		√	P-D4-27		√			Ace-D2-27	N		P-D2-27		√	Ace-D3-27	N		P-D3-27		√	Ace-D4-27	√		P-D4-27		√			Ace-D2-27		N
	S4d-6	46345	0.61	1.525			Ace-D2-28		√	P-D2-28		√	Ace-D3-28	√		P-D3-28		N	Ace-D4-28	√		P-D4-28	√				Ace-D2-28	√		P-D2-28	√		Ace-D3-28	√		P-D3-28		√	Ace-D4-28	√		P-D4-28		√			Ace-D2-28		√
	S4d-7	21107	0.259	0.6475			Ace-D2-29		N	P-D2-29		N	Ace-D3-29		√	P-D3-29		√	Ace-D4-29		√	P-D4-29		√			Ace-D2-29	N		P-D2-29	N		Ace-D3-29	√		P-D3-29		√	Ace-D4-29	√		P-D4-29		√			Ace-D2-29		N
	S4d-8	25545	0.313	0.7825			Ace-D2-30	√		P-D2-30		N	Ace-D3-30		√	P-D3-30		√	Ace-D4-30		N	P-D4-30		√			Ace-D2-30		√	P-D2-30	N		Ace-D3-30		√	P-D3-30		√	Ace-D4-30	N		P-D4-30	√				Ace-D2-30	√
	S4d-9	11480	0.125	0.3125			Ace-D2-31		√	P-D2-31		√	Ace-D3-31		N	P-D3-31		√	Ace-D4-31		N	P-D4-31		N			Ace-D2-31	√		P-D2-31	√		Ace-D3-31	√		P-D3-31		N	Ace-D4-31	√		P-D4-31					Ace-D2-31		√
	S4d-10	67919	0.909	2.2725			Ace-D2-32		N	P-D2-32		√	Ace-D3-32		√	P-D3-32		√	Ace-D4-32		√	P-D4-32	√				Ace-D2-32		√	P-D2-32	√		Ace-D3-32	√		P-D3-32		√	Ace-D4-32			P-D4-32					Ace-D2-32		N
	S5d-1	67154	0.131	0.3275			Ace-D2-33		N	P-D2-33		N	Ace-D3-33	√		P-D3-33		N	Ace-D4-33	√		P-D4-33		√			Ace-D2-33		√	P-D2-33	N		Ace-D3-33	√		P-D3-33		√	Ace-D4-33			P-D4-33					Ace-D2-33		N
	S5d-2	25317	0.0529	0.13225			Ace-D2-34		√	P-D2-34		√	Ace-D3-34		√	P-D3-34		√	Ace-D4-34		√	P-D4-34	√				Ace-D2-34	√		P-D2-34	√		Ace-D3-34	√		P-D3-34			Ace-D4-34			P-D4-34					Ace-D2-34		√
	S5d-3	13350	0.0306	0.0765			Ace-D2-35		N	P-D2-35		N	Ace-D3-35		√	P-D3-35		N	Ace-D4-35	√		P-D4-35		√			Ace-D2-35		√	P-D2-35	N		Ace-D3-35			P-D3-35			Ace-D4-35			P-D4-35					Ace-D2-35		N
	S5d-4	42315	0.0846	0.2115			Ace-D2-36		√	P-D2-36		√	Ace-D3-36	√		P-D3-36	√		Ace-D4-36	√		P-D4-36		N			Ace-D2-36						Ace-D3-36			P-D3-36			Ace-D4-36			P-D4-36					Ace-D2-36		√
	S5d-5	19235	0.0415	0.10375			Ace-D2-37	√		P-D2-37		N	Ace-D3-37		N	P-D3-37	√		Ace-D4-37		√	P-D4-37	√				Ace-D2-37						Ace-D3-37			P-D3-37			Ace-D4-37			P-D4-37					Ace-D2-37	√
	S5d-6	21117	0.045	0.1125			Ace-D2-38		N	P-D2-38		N	Ace-D3-38		√	P-D3-38			Ace-D4-38			P-D4-38					Ace-D2-38						Ace-D3-38			P-D3-38			Ace-D4-38			P-D4-38					Ace-D2-38		N
	S5d-8	37389	0.0754	0.1885			Ace-D2-39		√	P-D2-39		√	Ace-D3-39	√		P-D3-39			Ace-D4-39			P-D4-39					Ace-D2-39						Ace-D3-39			P-D3-39			Ace-D4-39			P-D4-39					Ace-D2-39		√
	S5d-9	54904	0.108	0.27			Ace-D2-40			P-D2-40		√	Ace-D3-40		√	P-D3-40			Ace-D4-40			P-D4-40					Ace-D2-40						Ace-D3-40			P-D3-40			Ace-D4-40			P-D4-40					Ace-D2-40
	G1d-1	39550	0.0794	0.1985
	G1d-2	41010	0.0821	0.20525
	G1d-3	23055	0.0487	0.12175
	G1d-4	40283	0.0808	0.202
	G1d-5	76892	0.149	0.3725
	G1d-6	0	0	0
	G1d-7	0	0	0
	G1d-8	44919	0.0894	0.2235
	G2d-2	19328	0.231	0.5775
	G2d-3	17416	0.208	0.52
	G2d-4	13048	0.147	0.3675
	G2d-5	13723	0.157	0.3925
	G2d-6	13889	0.159	0.3975
	G2d-7	11078	0.12	0.3
	G2d-9	25538	0.321	0.8025
	G2d-12	10531	0.112	0.28
	G3d-1	34100	0.761	1.9025
	G3d-2	50400	1.39	3.475
	G3d-3	125000	4.27	10.675
	G3d-4	35400	0.811	2.0275
	G3d-6	15900	0.364	0.91
	G3d-7	17000	0.389	0.9725
	G3d-8	51600	1.44	3.6
	G3d-9	37600	0.897	2.2425
	G4d-1	35845	0.464	1.16
	G4d-3	21167	0.26	0.65
	G4d-4	37111	0.481	1.2025
	G4d-5	32989	0.424	1.06
	G4d-8	50314	0.665	1.6625
	G4d-10	36709	0.476	1.19
	G4d-11	14858	0.172	0.43
	G4d-12	15485	0.181	0.4525
	G5d-2	49614	0.0982	0.2455
	G5d-3	16366	0.0362	0.0905
	G5d-4	37582	0.0757	0.18925
	G5d-5	27446	0.0568	0.142
	G5d-7	51030	0.101	0.2525
	G5d-8	29112	0.0599	0.14975
	G5d-9	39253	0.0789	0.19725
	G5d-10	9826	0.024	0.06
[truncated: 54 more columns]

## Sheet: Figure 2
A	Brain	0.365	0.0195	0.259	0.227		B	Gregarious	Mean	SE		C	Solitarious	Mean	SE		D	No.	Air	V	No.	Air	V	No.	Air	V	No.	Air	V		E	No.	Air	V	No.	Air	V	No.	Air	V	No.	Air	V
	Corpora allata	26.4	0.977	39.6	0.888			dsGFP	10.2868	0.5738			dsGFP	16.981	0.8187			dsGFP-1		√	dsJHAMT-1		√	dsJHAMT+M-1	√		dsJHAMT+M-1	√				dsGFP-1		√	dsJHAMT-1		√	dsGFP+M-1		√	dsJHAMT+M-1	N
	Fat body	0.0272	0.00322	0.0285	0.00765			dsJHAMT	0.8172	0.0653			dsJHAMT	1.5973	0.1797			dsGFP-2		√	dsJHAMT-2		√	dsJHAMT+M-2	√		dsJHAMT+M-2	√				dsGFP-2	√		dsJHAMT-2		N	dsGFP+M-2	√		dsJHAMT+M-2	√
	Antenna	0.1	0.051	0.0656	0.0147			dsGFP+M	11.0257	0.8255			dsGFP+M	17.0154	1.0126			dsGFP-3		√	dsJHAMT-3		√	dsJHAMT+M-3		√	dsJHAMT+M-3		√			dsGFP-3	N		dsJHAMT-3		√	dsGFP+M-3	√		dsJHAMT+M-3		√
	Labial palp	0.0267	0.00879	0.0306	0.00576			dsJHAMT+M	0.902	0.092			dsJHAMT+M	1.3573	0.2384			dsGFP-4		√	dsJHAMT-4		√	dsJHAMT+M-4	√		dsJHAMT+M-4		√			dsGFP-4	√		dsJHAMT-4	√		dsGFP+M-4	√		dsJHAMT+M-4	√
	Wing	0.0607	0.0382	0.0049	0.00245													dsGFP-5		N	dsJHAMT-5		N	dsJHAMT+M-5	N		dsJHAMT+M-5	N				dsGFP-5		√	dsJHAMT-5	√		dsGFP+M-5	N		dsJHAMT+M-5	N
																		dsGFP-6		√	dsJHAMT-6		√	dsJHAMT+M-6	√		dsJHAMT+M-6	√				dsGFP-6	√		dsJHAMT-6		√	dsGFP+M-6	√		dsJHAMT+M-6	√
																		dsGFP-7		√	dsJHAMT-7		N	dsJHAMT+M-7	N		dsJHAMT+M-7	N				dsGFP-7	N		dsJHAMT-7		N	dsGFP+M-7		√	dsJHAMT+M-7		√
																		dsGFP-8		√	dsJHAMT-8		√	dsJHAMT+M-8	√		dsJHAMT+M-8	√				dsGFP-8	√		dsJHAMT-8	√		dsGFP+M-8	√		dsJHAMT+M-8	√
																		dsGFP-9		√	dsJHAMT-9		√	dsJHAMT+M-9		√	dsJHAMT+M-9	√				dsGFP-9		√	dsJHAMT-9	√		dsGFP+M-9		√	dsJHAMT+M-9		√
																		dsGFP-10		√	dsJHAMT-10		√	dsJHAMT+M-10	√		dsJHAMT+M-10		√			dsGFP-10	√		dsJHAMT-10		√	dsGFP+M-10	√		dsJHAMT+M-10	√
																		dsGFP-11	√		dsJHAMT-11	√		dsJHAMT+M-11		√	dsJHAMT+M-11		√			dsGFP-11		√	dsJHAMT-11	√		dsGFP+M-11	N		dsJHAMT+M-11	N
																		dsGFP-12		√	dsJHAMT-12		√	dsJHAMT+M-12	√		dsJHAMT+M-12	√				dsGFP-12	√		dsJHAMT-12		√	dsGFP+M-12	√		dsJHAMT+M-12	√
																		dsGFP-13		N	dsJHAMT-13		N	dsJHAMT+M-13	√		dsJHAMT+M-13	√				dsGFP-13	N		dsJHAMT-13		N	dsGFP+M-13	√		dsJHAMT+M-13		√
																		dsGFP-14		√	dsJHAMT-14		√	dsJHAMT+M-14		√	dsJHAMT+M-14	√				dsGFP-14	√		dsJHAMT-14		√	dsGFP+M-14	√		dsJHAMT+M-14	√
																		dsGFP-15		N	dsJHAMT-15		N	dsJHAMT+M-15		√	dsJHAMT+M-15	√				dsGFP-15	√		dsJHAMT-15	√		dsGFP+M-15		√	dsJHAMT+M-15	√
																		dsGFP-16		√	dsJHAMT-16		√	dsJHAMT+M-16	√		dsJHAMT+M-16	√				dsGFP-16	√		dsJHAMT-16		√	dsGFP+M-16	N		dsJHAMT+M-16	√
																		dsGFP-17		√	dsJHAMT-17		√	dsJHAMT+M-17	√		dsJHAMT+M-17	√				dsGFP-17	√		dsJHAMT-17	√		dsGFP+M-17	√		dsJHAMT+M-17	√
																		dsGFP-18		√	dsJHAMT-18		√	dsJHAMT+M-18	√		dsJHAMT+M-18	√				dsGFP-18		√	dsJHAMT-18		√	dsGFP+M-18	√		dsJHAMT+M-18		√
																		dsGFP-19	√		dsJHAMT-19	√		dsJHAMT+M-19	√		dsJHAMT+M-19		√			dsGFP-19	√		dsJHAMT-19	√		dsGFP+M-19	√		dsJHAMT+M-19	√
																		dsGFP-20	√		dsJHAMT-20	√		dsJHAMT+M-20		√	dsJHAMT+M-20		√			dsGFP-20	N		dsJHAMT-20	√		dsGFP+M-20		√	dsJHAMT+M-20		√
																		dsGFP-21		√	dsJHAMT-21		√	dsJHAMT+M-21	√		dsJHAMT+M-21	√				dsGFP-21	√		dsJHAMT-21		√	dsGFP+M-21	N		dsJHAMT+M-21	N
																		dsGFP-22		√	dsJHAMT-22		√	dsJHAMT+M-22	√		dsJHAMT+M-22	√				dsGFP-22	√		dsJHAMT-22		√	dsGFP+M-22	√		dsJHAMT+M-22	√
																		dsGFP-23		N	dsJHAMT-23		N	dsJHAMT+M-23	N		dsJHAMT+M-23	N				dsGFP-23	√		dsJHAMT-23		N	dsGFP+M-23	√		dsJHAMT+M-23	√
																		dsGFP-24		√	dsJHAMT-24		√	dsJHAMT+M-24	√		dsJHAMT+M-24	√				dsGFP-24	√		dsJHAMT-24	√		dsGFP+M-24	√		dsJHAMT+M-24	√
																		dsGFP-25	√		dsJHAMT-25	√		dsJHAMT+M-25	√		dsJHAMT+M-25		√			dsGFP-25	N		dsJHAMT-25		√	dsGFP+M-25		√	dsJHAMT+M-25		√
																		dsGFP-26		√	dsJHAMT-26		√	dsJHAMT+M-26	√		dsJHAMT+M-26	√				dsGFP-26		√	dsJHAMT-26		N	dsGFP+M-26	√		dsJHAMT+M-26	N
																		dsGFP-27		√	dsJHAMT-27		√	dsJHAMT+M-27	√		dsJHAMT+M-27	√				dsGFP-27		√	dsJHAMT-27		√	dsGFP+M-27	N		dsJHAMT+M-27		√
																		dsGFP-28		N	dsJHAMT-28		N	dsJHAMT+M-28	N		dsJHAMT+M-28	N				dsGFP-28	√		dsJHAMT-28	√		dsGFP+M-28	√		dsJHAMT+M-28	√
																		dsGFP-29		√	dsJHAMT-29		√	dsJHAMT+M-29	√		dsJHAMT+M-29	√				dsGFP-29		√	dsJHAMT-29	√		dsGFP+M-29	√		dsJHAMT+M-29	√
																		dsGFP-30		√	dsJHAMT-30		√	dsJHAMT+M-30		√	dsJHAMT+M-30	√				dsGFP-30	N		dsJHAMT-30		√	dsGFP+M-30		√	dsJHAMT+M-30	√
																		dsGFP-31	√		dsJHAMT-31	√		dsJHAMT+M-31	√		dsJHAMT+M-31	√				dsGFP-31	√		dsJHAMT-31	√		dsGFP+M-31	√		dsJHAMT+M-31	√
																		dsGFP-32	√		dsJHAMT-32		√	dsJHAMT+M-32	√		dsJHAMT+M-32		√			dsGFP-32	√		dsJHAMT-32		√	dsGFP+M-32	√		dsJHAMT+M-32	√
																		dsGFP-33		√	dsJHAMT-33		√	dsJHAMT+M-33		√	dsJHAMT+M-33	√				dsGFP-33	√		dsJHAMT-33	√		dsGFP+M-33	√		dsJHAMT+M-33	√
																		dsGFP-34		N	dsJHAMT-34		√	dsJHAMT+M-34	√		dsJHAMT+M-34	√				dsGFP-34	√		dsJHAMT-34			dsGFP+M-34		√	dsJHAMT+M-34
																		dsGFP-35	√		dsJHAMT-35	√		dsJHAMT+M-35		√	dsJHAMT+M-35		√			dsGFP-35	√		dsJHAMT-35			dsGFP+M-35			dsJHAMT+M-35
																		dsGFP-36		√	dsJHAMT-36		√	dsJHAMT+M-36	√		dsJHAMT+M-36	√				dsGFP-36
																		dsGFP-37	√		dsJHAMT-37	√		dsJHAMT+M-37	N		dsJHAMT+M-37					dsGFP-37
																		dsGFP-38		√	dsJHAMT-38			dsJHAMT+M-38	√		dsJHAMT+M-38					dsGFP-38
																		dsGFP-39		√	dsJHAMT-39			dsJHAMT+M-39			dsJHAMT+M-39					dsGFP-39
																		dsGFP-40		√	dsJHAMT-40			dsJHAMT+M-40			dsJHAMT+M-40					dsGFP-40

## Sheet: Figure 3
A	dsGFP	1.0143	0.0936		B	No.	Air	V	No.	Air	V	No.	Air	V	No.	Air	V		C	dsGFP	1.0161	0.106		D	No.	Air	V	No.	Air	V	No.	Air	V	No.	Air	V		E	dsGFP	1.025	0.1465		F	No.	Air	V	No.	Air	V
	dsGFP+M	1.0205	0.3636			dsGFP-1		√	dsGFP+M-1	√		dsMet-1		√	dsMet+M-1		N			dsGFP+M	2.0243	0.2135			dsGFP-1		√	dsGFP+M-1	√		dsKr-h1-1		√	dsKr-h1+M-1		√			dsGFP+M	1.2475	0.1108			dsGFP-1	√		dsGFP+M-1	√
	dsMet	0.225	0.0308			dsGFP-2		√	dsGFP+M-2	√		dsMet-2	√		dsMet+M-2		√			dsKr-h1	0.252	0.0273			dsGFP-2		√	dsGFP+M-2	√		dsKr-h1-2		√	dsKr-h1+M-2		√			dsMet	0.245	0.0171			dsGFP-2		√	dsGFP+M-2		√
	dsMet+M	0.2005	0.0535			dsGFP-3		√	dsGFP+M-3		√	dsMet-3		N	dsMet+M-3		√			dsKr-h1+M	0.2373	0.0335			dsGFP-3		√	dsGFP+M-3		√	dsKr-h1-3		√	dsKr-h1+M-3		√			dsMet+M	0.265	0.0419			dsGFP-3	√		dsGFP+M-3	N
						dsGFP-4		√	dsGFP+M-4	√		dsMet-4	√		dsMet+M-4		√								dsGFP-4		√	dsGFP+M-4	√		dsKr-h1-4		√	dsKr-h1+M-4		N								dsGFP-4	√		dsGFP+M-4	√
						dsGFP-5		N	dsGFP+M-5		N	dsMet-5		√	dsMet+M-5	√									dsGFP-5		N	dsGFP+M-5		N	dsKr-h1-5		N	dsKr-h1+M-5		N								dsGFP-5	N		dsGFP+M-5	√
						dsGFP-6		√	dsGFP+M-6	√		dsMet-6		√	dsMet+M-6		√								dsGFP-6		√	dsGFP+M-6	√		dsKr-h1-6		√	dsKr-h1+M-6		√								dsGFP-6	√		dsGFP+M-6		√
						dsGFP-7		√	dsGFP+M-7	√		dsMet-7		N	dsMet+M-7		N								dsGFP-7		√	dsGFP+M-7	√		dsKr-h1-7		N	dsKr-h1+M-7		N								dsGFP-7	√		dsGFP+M-7	√
						dsGFP-8		√	dsGFP+M-8		√	dsMet-8			dsMet+M-8		√								dsGFP-8		√	dsGFP+M-8		√	dsKr-h1-8		√	dsKr-h1+M-8	√									dsGFP-8	√		dsGFP+M-8	√
						dsGFP-9		√	dsGFP+M-9	√		dsMet-9		√	dsMet+M-9		√								dsGFP-9		√	dsGFP+M-9	√		dsKr-h1-9	√		dsKr-h1+M-9		√								dsGFP-9	√		dsGFP+M-9	√
						dsGFP-10		√	dsGFP+M-10	√		dsMet-10		√	dsMet+M-10		√								dsGFP-10		√	dsGFP+M-10	√		dsKr-h1-10		√	dsKr-h1+M-10		√								dsGFP-10	√		dsGFP+M-10	√
						dsGFP-11	√		dsGFP+M-11		N	dsMet-11		√	dsMet+M-11		N								dsGFP-11	√		dsGFP+M-11		N	dsKr-h1-11	√		dsKr-h1+M-11		N								dsGFP-11		√	dsGFP+M-11	√
						dsGFP-12		√	dsGFP+M-12	√		dsMet-12		√	dsMet+M-12		√								dsGFP-12		√	dsGFP+M-12	√		dsKr-h1-12		√	dsKr-h1+M-12		√								dsGFP-12	√		dsGFP+M-12	√
						dsGFP-13		N	dsGFP+M-13	√		dsMet-13		N	dsMet+M-13	√									dsGFP-13		N	dsGFP+M-13	√		dsKr-h1-13		N	dsKr-h1+M-13		√								dsGFP-13	N		dsGFP+M-13	N
						dsGFP-14		√	dsGFP+M-14		√	dsMet-14	√		dsMet+M-14		√								dsGFP-14		√	dsGFP+M-14		√	dsKr-h1-14		√	dsKr-h1+M-14		√								dsGFP-14	√		dsGFP+M-14	√
						dsGFP-15		N	dsGFP+M-15		N	dsMet-15		√	dsMet+M-15		√								dsGFP-15		N	dsGFP+M-15		N	dsKr-h1-15		N	dsKr-h1+M-15		N								dsGFP-15	N		dsGFP+M-15	√
						dsGFP-16		√	dsGFP+M-16		√	dsMet-16	√		dsMet+M-16		√								dsGFP-16		√	dsGFP+M-16		√	dsKr-h1-16		√	dsKr-h1+M-16		N								dsGFP-16		√	dsGFP+M-16		√
						dsGFP-17		√	dsGFP+M-17	√		dsMet-17		N	dsMet+M-17		√								dsGFP-17		√	dsGFP+M-17	√		dsKr-h1-17	√		dsKr-h1+M-17	√									dsGFP-17	√		dsGFP+M-17	N
						dsGFP-18		√	dsGFP+M-18		N	dsMet-18		√	dsMet+M-18	√									dsGFP-18		√	dsGFP+M-18		N	dsKr-h1-18		√	dsKr-h1+M-18		√								dsGFP-18	√		dsGFP+M-18	√
						dsGFP-19	√		dsGFP+M-19		√	dsMet-19	√		dsMet+M-19		√								dsGFP-19	√		dsGFP+M-19		√	dsKr-h1-19		√	dsKr-h1+M-19		√								dsGFP-19		√	dsGFP+M-19		√
						dsGFP-20		√	dsGFP+M-20	√		dsMet-20		√	dsMet+M-20	√									dsGFP-20		√	dsGFP+M-20	√		dsKr-h1-20	√		dsKr-h1+M-20	√									dsGFP-20	√		dsGFP+M-20	√
						dsGFP-21		√	dsGFP+M-21	√		dsMet-21		N	dsMet+M-21		√								dsGFP-21		√	dsGFP+M-21	√		dsKr-h1-21		√	dsKr-h1+M-21		√								dsGFP-21	√		dsGFP+M-21	N
						dsGFP-22		√	dsGFP+M-22	√		dsMet-22		√	dsMet+M-22		√								dsGFP-22		√	dsGFP+M-22	√		dsKr-h1-22		N	dsKr-h1+M-22	√									dsGFP-22	N		dsGFP+M-22	√
						dsGFP-23		N	dsGFP+M-23		√	dsMet-23		√	dsMet+M-23		√								dsGFP-23		N	dsGFP+M-23		√	dsKr-h1-23		N	dsKr-h1+M-23		N								dsGFP-23	√		dsGFP+M-23		√
						dsGFP-24		√	dsGFP+M-24	√		dsMet-24		N	dsMet+M-24		√								dsGFP-24		√	dsGFP+M-24	√		dsKr-h1-24		√	dsKr-h1+M-24		√								dsGFP-24	√		dsGFP+M-24	√
						dsGFP-25	√		dsGFP+M-25	√		dsMet-25		√	dsMet+M-25		√								dsGFP-25	√		dsGFP+M-25	√		dsKr-h1-25		√	dsKr-h1+M-25		√								dsGFP-25	√		dsGFP+M-25	√
						dsGFP-26		√	dsGFP+M-26	√		dsMet-26		√	dsMet+M-26		N								dsGFP-26		√	dsGFP+M-26	√		dsKr-h1-26		√	dsKr-h1+M-26	√									dsGFP-26		√	dsGFP+M-26	√
						dsGFP-27	√		dsGFP+M-27		N	dsMet-27		√	dsMet+M-27		√								dsGFP-27	√		dsGFP+M-27		N	dsKr-h1-27		√	dsKr-h1+M-27		√								dsGFP-27		√	dsGFP+M-27	√
						dsGFP-28		N	dsGFP+M-28	√		dsMet-28		N	dsMet+M-28	√									dsGFP-28		N	dsGFP+M-28	√		dsKr-h1-28		N	dsKr-h1+M-28		√								dsGFP-28	N		dsGFP+M-28	√
						dsGFP-29		√	dsGFP+M-29	√		dsMet-29		√	dsMet+M-29		√								dsGFP-29		√	dsGFP+M-29	√		dsKr-h1-29	√		dsKr-h1+M-29		√								dsGFP-29	N		dsGFP+M-29	√
						dsGFP-30		√	dsGFP+M-30	√		dsMet-30		N	dsMet+M-30		N								dsGFP-30		√	dsGFP+M-30	√		dsKr-h1-30		√	dsKr-h1+M-30	√									dsGFP-30	√		dsGFP+M-30	√
						dsGFP-31	√		dsGFP+M-31	√		dsMet-31		√	dsMet+M-31		N								dsGFP-31	√		dsGFP+M-31	√		dsKr-h1-31		N	dsKr-h1+M-31		N								dsGFP-31		√	dsGFP+M-31		√
						dsGFP-32		N	dsGFP+M-32		N	dsMet-32		√	dsMet+M-32		√								dsGFP-32		N	dsGFP+M-32		N	dsKr-h1-32		√	dsKr-h1+M-32		√								dsGFP-32	√		dsGFP+M-32	√
						dsGFP-33	√		dsGFP+M-33	√		dsMet-33		N	dsMet+M-33		√								dsGFP-33	√		dsGFP+M-33	√		dsKr-h1-33		N	dsKr-h1+M-33	√									dsGFP-33	√		dsGFP+M-33	N
						dsGFP-34	√		dsGFP+M-34		√	dsMet-34		√	dsMet+M-34		√								dsGFP-34	√		dsGFP+M-34		√	dsKr-h1-34		√	dsKr-h1+M-34		√								dsGFP-34	√		dsGFP+M-34	√
						dsGFP-35	√		dsGFP+M-35	√		dsMet-35		N	dsMet+M-35		√								dsGFP-35	√		dsGFP+M-35	√		dsKr-h1-35		N	dsKr-h1+M-35		√								dsGFP-35		√	dsGFP+M-35	N
						dsGFP-36		√	dsGFP+M-36		√	dsMet-36		√	dsMet+M-36	√									dsGFP-36		√	dsGFP+M-36		√	dsKr-h1-36		√	dsKr-h1+M-36		√
						dsGFP-37	√		dsGFP+M-37		N	dsMet-37		√	dsMet+M-37		√								dsGFP-37	√		dsGFP+M-37		N	dsKr-h1-37		√	dsKr-h1+M-37		N
						dsGFP-38		√	dsGFP+M-38		√	dsMet-38		√	dsMet+M-38		N								dsGFP-38		√	dsGFP+M-38		√	dsKr-h1-38			dsKr-h1+M-38		√
						dsGFP-39		√	dsGFP+M-39		N	dsMet-39			dsMet+M-39		N								dsGFP-39		√	dsGFP+M-39		N	dsKr-h1-39			dsKr-h1+M-39		√
						dsGFP-40			dsGFP+M-40		N	dsMet-40			dsMet+M-40										dsGFP-40			dsGFP+M-40		N	dsKr-h1-40			dsKr-h1+M-40		√
[truncated: 23 more columns]

## Sheet: Figure 4
GeneID	LogFC(S/G)	LogFC(MA/A)
LOCMI17205 Insect cuticle protein	-3.23	1.6
LOCMI02276 Proton-coupled folate transporter	1.61	1.5
LOCMI07374	-4.23	1.45
LOCMI17206 Cuticular protein RR-1 motif 37	-4.99	1.44
LOCMI12505 Protein white	1.37	1.3
LOCMI15500 TO1	4.08	1.17
LOCMI10899 Mite allergen Lep d 7	1.56	1.15
LOCMI09174 Protein takeout	1.3	1.08
LOCMI16182 Probable cytochrome P450 305a1	-3.68	0.93
LOCMI17659 Krüppel homolog 1	1.17	1.76
LOCMI12771	-1.74	0.84
LOCMI15540 Probable multidrug resistance-associated protein	0.86	0.76
LOCMI16124 Cytochrome P450 18a1	-0.98	0.63
LOCMI00276	-2.99	-0.73
LOCMI00616 Putative ecdysteroid kinase	-3.02	-0.81
LOCMI07406	-0.67	-1
LOCMI16610 Insect cuticle protein	3.52	-1.22
LOCMI13131 Fifth stage nymph cuticle protein NCP-62	1.93	-1.33
LOCMI12818 Apolipoprotein D	1.39	-1.74
LOCMI00803	0.86	-1.81
LOCMI00232 CSP3	-1.58	-0.7

## Sheet: Figure 5
A	TO1	Mean	SE		B	CSP3	Mean	SE		C	No.	Air	V	No.	Air	V	No.	Air	V	No.	Air	V	No.	Air	V	No.	Air	V		D	TO1	Mean	SE		E	CSP3	Mean	SE		F	TO1	Mean	SE		G	CSP3	Mean	SE
	Ace	3.16	0.2936			Ace	4.15	0.3114			Ace-1		√	M-1	√		dsGFP-1		√	dsTO1-1		√	dsGFP+M-1	√		dsTO1+M-1	√				dsGFP	1.0234	0.1246			dsGFP	1.0126	0.0911			dsGFP	1.0234	0.1246			dsGFP	1.0126	0.0911
	M	7.0725	0.5446			M	2.0955	0.3891			Ace-2		√	M-2	√		dsGFP-2		√	dsTO1-2		√	dsGFP+M-2	√		dsTO1+M-2		√			dsGFP+M	1.9709	0.0488			dsGFP+M	0.42	0.0458			dsGFP+M	1.9709	0.0488			dsGFP+M	0.42	0.0458
	dsGFP	2.9375	0.2578			dsGFP	4	0.3994			Ace-3		√	M-3		√	dsGFP-3		√	dsTO1-3		√	dsGFP+M-3		√	dsTO1+M-3		√			dsMet	0.2672	0.0174			dsMet	1.5634	0.1832			dsKr-h1	0.2837	0.1054			dsKr-h1	1.5167	0.0923
	dsTO1	0.4188	0.0366			dsTO1	5.52	1.1282			Ace-4		N	M-4	√		dsGFP-4		√	dsTO1-4		√	dsGFP+M-4	√		dsTO1+M-4		N			dsMet+M	0.3448	0.0935			dsMet+M	1.5029	0.1423			dsKr-h1+M	0.313	0.0382			dsKr-h1+M	1.4979	0.0905
	dsGFP+M	8.1125	0.7538			dsGFP+M	2.151	0.207			Ace-5	√		M-5		N	dsGFP-5		N	dsTO1-5		N	dsGFP+M-5		N	dsTO1+M-5	√
	dsTO1+M	1.5	0.2042			dsTO1+M	1.827	0.2648			Ace-6		√	M-6	√		dsGFP-6		√	dsTO1-6		√	dsGFP+M-6	√		dsTO1+M-6		√
											Ace-7		N	M-7	√		dsGFP-7		√	dsTO1-7		√	dsGFP+M-7	√		dsTO1+M-7		N
											Ace-8		√	M-8		√	dsGFP-8		√	dsTO1-8		√	dsGFP+M-8		√	dsTO1+M-8	√
											Ace-9		√	M-9	√		dsGFP-9		√	dsTO1-9		√	dsGFP+M-9	√		dsTO1+M-9	√
											Ace-10		√	M-10	√		dsGFP-10		√	dsTO1-10		√	dsGFP+M-10	√		dsTO1+M-10		√
											Ace-11		N	M-11		N	dsGFP-11	√		dsTO1-11	√		dsGFP+M-11		N	dsTO1+M-11		N
											Ace-12		√	M-12	√		dsGFP-12		√	dsTO1-12		√	dsGFP+M-12	√		dsTO1+M-12		√
											Ace-13	√		M-13	√		dsGFP-13		N	dsTO1-13		N	dsGFP+M-13	√		dsTO1+M-13	√
											Ace-14		√	M-14		√	dsGFP-14		√	dsTO1-14		√	dsGFP+M-14		√	dsTO1+M-14		√
											Ace-15		N	M-15		N	dsGFP-15		N	dsTO1-15		N	dsGFP+M-15		N	dsTO1+M-15		N
											Ace-16		√	M-16		√	dsGFP-16		√	dsTO1-16		√	dsGFP+M-16		√	dsTO1+M-16		√
											Ace-17	√		M-17	√		dsGFP-17		√	dsTO1-17		√	dsGFP+M-17	√		dsTO1+M-17	√
											Ace-18		√	M-18		N	dsGFP-18		√	dsTO1-18		√	dsGFP+M-18		N	dsTO1+M-18		√
											Ace-19		√	M-19		√	dsGFP-19	√		dsTO1-19	√		dsGFP+M-19		√	dsTO1+M-19	√
											Ace-20		√	M-20	√		dsGFP-20	√		dsTO1-20	√		dsGFP+M-20	√		dsTO1+M-20	√
											Ace-21		√	M-21		√	dsGFP-21		√	dsTO1-21		√	dsGFP+M-21	√		dsTO1+M-21		√
											Ace-22	√		M-22	√		dsGFP-22		√	dsTO1-22		√	dsGFP+M-22	√		dsTO1+M-22	√
											Ace-23		N	M-23	√		dsGFP-23		N	dsTO1-23		N	dsGFP+M-23		√	dsTO1+M-23		N
											Ace-24		√	M-24		√	dsGFP-24		√	dsTO1-24		√	dsGFP+M-24	√		dsTO1+M-24		√
											Ace-25		√	M-25	√		dsGFP-25	√		dsTO1-25	√		dsGFP+M-25	√		dsTO1+M-25	√
											Ace-26		√	M-26	√		dsGFP-26		√	dsTO1-26		√	dsGFP+M-26	√		dsTO1+M-26	√
											Ace-27		√	M-27		N	dsGFP-27		√	dsTO1-27		√	dsGFP+M-27		N	dsTO1+M-27		√
											Ace-28	√		M-28	√		dsGFP-28		N	dsTO1-28		N	dsGFP+M-28	√		dsTO1+M-28	√
											Ace-29		√	M-29	√		dsGFP-29		√	dsTO1-29		√	dsGFP+M-29	√		dsTO1+M-29		√
											Ace-30		√	M-30	√		dsGFP-30		√	dsTO1-30		√	dsGFP+M-30	√		dsTO1+M-30	√
											Ace-31		N	M-31	√		dsGFP-31	√		dsTO1-31	√		dsGFP+M-31	√		dsTO1+M-31		N
											Ace-32		√	M-32		N	dsGFP-32		√	dsTO1-32		√	dsGFP+M-32		N	dsTO1+M-32		√
											Ace-33	√		M-33	√		dsGFP-33		√	dsTO1-33		N	dsGFP+M-33	√		dsTO1+M-33	√
											Ace-34		√	M-34	√		dsGFP-34	√		dsTO1-34	√		dsGFP+M-34		√	dsTO1+M-34	√
											Ace-35		√	M-35	√		dsGFP-35	√		dsTO1-35	√		dsGFP+M-35	√		dsTO1+M-35		√
											Ace-36	√		M-36		√	dsGFP-36	√		dsTO1-36	√		dsGFP+M-36		√	dsTO1+M-36	√
											Ace-37		N	M-37		√	dsGFP-37	√		dsTO1-37	√		dsGFP+M-37		N	dsTO1+M-37		N
											Ace-38		√	M-38		√	dsGFP-38		√	dsTO1-38		√	dsGFP+M-38			dsTO1+M-38
											Ace-39	√		M-39			dsGFP-39		√	dsTO1-39			dsGFP+M-39			dsTO1+M-39
											Ace-40			M-40			dsGFP-40			dsTO1-40			dsGFP+M-40			dsTO1+M-40
																									Ace-40			M-40
																									A	V	N	A
																									8	24	7	23
																									0.25	0.75	0.179487	1
																									Survival rate
																									Ace	97.5
																									M	100
																									dsGFP	100
																									dsTO1	92.5
																									M+dsGFP	92.5
																									M+dsTO1	90
																									Percent no choice
																									Ace	17.9487
																									M	#REF!
																									dsGFP	#REF!
																									dsTO1	#REF!
																									M+dsGFP	#REF!
																									M+dsTO1	#REF!
																									Percent response
																										Air	Volatile
																									Ace	25	75
																									M	100	#REF!
																									dsGFP	#REF!	#REF!
																									dsTO1	#REF!	#REF!
																									M+dsGFP	#REF!	#REF!
																									M+dsTO1	#REF!	#REF!
																									Percent response
																										Air	Volatile
																									Ace	-25	75
																									M	-100	#REF!
																									dsGFP	#REF!	#REF!
																									M+dsGFP	#REF!	#REF!
																									dsTO1	#REF!	#REF!
																									M+dsTO1	#REF!	#REF!
